# Supplementary material for: Thiol-based chemical probes exhibit antiviral activity against SARS-CoV-2 via allosteric disulfide disruption in the spike glycoprotein
Source: Proc Natl Acad Sci U S A. 2022 Jan 24;119(6):e2120419119. doi: 10.1073/pnas.2120419119 (PMC8833197; doi:10.1073/pnas.2120419119)
Supplement: Supplementary File [file pnas.2120419119.sd01.xlsx]

## Sheet: Legend
Supplementary Dataset. Peptide modifications to viral and human proteome upon treatment of thiol-based mucolytics. Harvested SARS-CoV-2 samples were incubated for 90 min at 37 °C with either P2165 (30 mM), P2119 (30 mM), or equal volume of vehicle (PBS). Urea (8 M final concentration) was added to inactivate the virus. Proteins were precipitated, alkylated, digested and analyzed by LC-MS/MS accor…

## Sheet: P2119_Viral
Modification	AC	Site	Genename	Sameset AC_Site	Sameset Genename	Modified Sequences	Spectrum Count	Description	Final score	Median final score
Carbamidomethyl[C]	QJS57327.1	840	surface glycoprotein [synthetic construct]			SFIEDLLFNKVTLADAGFIKQYGDC(Carbamidomethyl[C])LGDIAAR VTLADAGFIKQYGDC(Carbamidomethyl[C])LGDIAAR GDC(Carbamidomethyl[C])LGDIAAR QYGDC(Carbamidomethyl[C])LGDIAAR	5	surface glycoprotein [synthetic construct]	1.5471e-08 0.0317715 0.0594712 0.154455 0.243658	0.0594712
Carbamidomethyl[C]	QJS57327.1	391	surface glycoprotein [synthetic construct]			C(Carbamidomethyl[C])YGVSPTKLNDLC(Carbamidomethyl[C])FTNVYADSFVIRGDEVR LNDLC(Carbamidomethyl[C])FTNVYADSFVIRGDEVR GVSPTKLNDLC(Carbamidomethyl[C])FTNVYADSFVIRGDEVR KC(Carbamidomethyl[C])YGVSPTKLNDLC(Carbamidomethyl[C])FTNVYADSFVIRGDEVR	6	surface glycoprotein [synthetic construct]	2.4948e-06 0.000123929 0.000193075 0.00028353 0.00811221 0.220324	0.000238302
Carbamidomethyl[C]	QJS57327.1	379	surface glycoprotein [synthetic construct]			C(Carbamidomethyl[C])YGVSPTKLNDLC(Carbamidomethyl[C])FTNVYADSFVIRGDEVR KC(Carbamidomethyl[C])YGVSPTKLNDLC(Carbamidomethyl[C])FTNVYADSFVIRGDEVR	3	surface glycoprotein [synthetic construct]	2.4948e-06 0.000193075 0.00811221	0.000193075
Carbamidomethyl[C]	QJS57330.1	159	membrane glycoprotein [synthetic construct]			C(Carbamidomethyl[C])DIKDLPKEITVATSR C(Carbamidomethyl[C])DIKDLPK	7	membrane glycoprotein [synthetic construct]	8.07928e-06 6.53094e-05 0.00124392 0.00414103 0.00708701 0.189433 0.212733	0.00414103
Carbamidomethyl[C]	QJS57327.1	432	surface glycoprotein [synthetic construct]			IADYNYKLPDDFTGC(Carbamidomethyl[C])VIAWNSNNLDSK	1	surface glycoprotein [synthetic construct]	9.60534e-05	9.60534e-05
Carbamidomethyl[C]	QJS57327.1	538	surface glycoprotein [synthetic construct]			NKC(Carbamidomethyl[C])VNFNFNGLTGTGVLTESNKK C(Carbamidomethyl[C])VNFNFNGLTGTGVLTESNKK	4	surface glycoprotein [synthetic construct]	0.000131235 0.0169947 0.0489336 0.163173	0.0329641
Carbamidomethyl[C]	QJS57327.1	590	surface glycoprotein [synthetic construct]			GRDIADTTDAVRDPQTLEILDITPC(Carbamidomethyl[C])SF DIADTTDAVRDPQTLEILDITPC(Carbamidomethyl[C])SF	2	surface glycoprotein [synthetic construct]	0.000497837 0.0032615	0.00187967
Carbamidomethyl[C]	QJS57327.1	525	surface glycoprotein [synthetic construct]			VVVLSFELLHAPATVC(Carbamidomethyl[C])GPK RVVVLSFELLHAPATVC(Carbamidomethyl[C])GPK SFELLHAPATVC(Carbamidomethyl[C])GPK VVVLSFELLHAPATVC(Carbamidomethyl[C])GPKK	9	surface glycoprotein [synthetic construct]	0.000617663 0.00277493 0.00468996 0.00710413 0.007354 0.0105721 0.0183822 0.110176 0.400408	0.007354
Carbamidomethyl[C]	QJS57334.1	102	ORF8 protein [synthetic construct]			C(Carbamidomethyl[C])SFYEDFLEYHDVR	1	ORF8 protein [synthetic construct]	0.00217995	0.00217995
Carbamidomethyl[C]	QJS57334.1	61	ORF8 protein [synthetic construct]			KSAPLIELC(Carbamidomethyl[C])VDEAGSK	1	ORF8 protein [synthetic construct]	0.00348864	0.00348864
Carbamidomethyl[C]	QJS57327.1	361	surface glycoprotein [synthetic construct]			ISNC(Carbamidomethyl[C])VADYSVLYNSASF	1	surface glycoprotein [synthetic construct]	0.00496033	0.00496033
Carbamidomethyl[C]	QJS57327.1	1032	surface glycoprotein [synthetic construct]			MSEC(Carbamidomethyl[C])VLGQSK	4	surface glycoprotein [synthetic construct]	0.0180547 0.0335663 0.287714 0.428604	0.16064
Carbamidomethyl[C]	QJS57327.1	851	surface glycoprotein [synthetic construct]			DLIC(Carbamidomethyl[C])AQK DLIC(Carbamidomethyl[C])AQKF	3	surface glycoprotein [synthetic construct]	0.0481072 0.148308 0.226313	0.148308
Carbamidomethyl[C]	QJS57327.1	1043	surface glycoprotein [synthetic construct]			RVDFC(Carbamidomethyl[C])GK	1	surface glycoprotein [synthetic construct]	0.0781423	0.0781423
Carbamidomethyl[C]	QJS57332.1	67	ORF7a protein [synthetic construct]			AFAC(Carbamidomethyl[C])PDGVK	2	ORF7a protein [synthetic construct]	0.126028 0.354587	0.240308
Carbamidomethyl[C]	QJS57330.1	64	membrane glycoprotein [synthetic construct]			AC(Carbamidomethyl[C])FVLAAVY	1	membrane glycoprotein [synthetic construct]	0.310371	0.310371
Carbamidomethyl[C]	QJS57327.1	136	surface glycoprotein [synthetic construct]			VC(Carbamidomethyl[C])EFQFC(Carbamidomethyl[C])NDPFLGVYY	1	surface glycoprotein [synthetic construct]	0.315914	0.315914
Carbamidomethyl[C]	QJS57327.1	131	surface glycoprotein [synthetic construct]			VC(Carbamidomethyl[C])EFQFC(Carbamidomethyl[C])NDPFLGVYY	1	surface glycoprotein [synthetic construct]	0.315914	0.315914
Carbamidomethyl[C]	QJS57332.1	35	ORF7a protein [synthetic construct]			GTTVLLKEPC(Carbamidomethyl[C])SSGTY	1	ORF7a protein [synthetic construct]	0.372341	0.372341
P2119[C]	QJS57330.1	159	membrane glycoprotein [synthetic construct]			C(P2119[C])DIKDLPKEITVATSR C(P2119[C])DIKDLPK	11	membrane glycoprotein [synthetic construct]	4.51184e-06 0.00151905 0.0040584 0.0055589 0.00731911 0.0219814 0.0459633 0.0512053 0.0851294 0.197274 0.201311	0.0219814
P2119[C]	QJS57327.1	840	surface glycoprotein [synthetic construct]			SFIEDLLFNKVTLADAGFIKQYGDC(P2119[C])LGDIAAR GDC(P2119[C])LGDIAAR QYGDC(P2119[C])LGDIAAR	5	surface glycoprotein [synthetic construct]	4.28098e-05 0.000107389 0.0166912 0.0500199 0.0500727	0.0166912
P2119[C]	QJS57327.1	538	surface glycoprotein [synthetic construct]			C(P2119[C])VNFNFNGLTGTGVLTESNKK	2	surface glycoprotein [synthetic construct]	0.000125302 0.000839277	0.00048229
P2119[C]	QJS57327.1	391	surface glycoprotein [synthetic construct]			LNDLC(P2119[C])FTNVYADSFVIRGDEVR GVSPTKLNDLC(P2119[C])FTNVYADSFVIRGDEVR	2	surface glycoprotein [synthetic construct]	0.00021596 0.0990986	0.0496573
P2119[C]	QJS57334.1	102	ORF8 protein [synthetic construct]			C(P2119[C])SFYEDFLEYHDVR	1	ORF8 protein [synthetic construct]	0.000237219	0.000237219
P2119[C]	QJS57327.1	525	surface glycoprotein [synthetic construct]			RVVVLSFELLHAPATVC(P2119[C])GPK VVVLSFELLHAPATVC(P2119[C])GPK	3	surface glycoprotein [synthetic construct]	0.00158806 0.010503 0.0281665	0.010503
P2119[C]	QJS57327.1	432	surface glycoprotein [synthetic construct]			IADYNYKLPDDFTGC(P2119[C])VIAWNSNNLDSK IADYNYKLPDDFTGC(P2119[C])VIAW	3	surface glycoprotein [synthetic construct]	0.0033503 0.00540044 0.0808495	0.00540044
P2119[C]	QJS57327.1	590	surface glycoprotein [synthetic construct]			DIADTTDAVRDPQTLEILDITPC(P2119[C])SF	2	surface glycoprotein [synthetic construct]	0.00455325 0.316589	0.160571
P2119[C]	QJS57327.1	1032	surface glycoprotein [synthetic construct]			MSEC(P2119[C])VLGQSK	1	surface glycoprotein [synthetic construct]	0.0379167	0.0379167
P2119[C]	QJS57327.1	851	surface glycoprotein [synthetic construct]			DLIC(P2119[C])AQK	1	surface glycoprotein [synthetic construct]	0.0707905	0.0707905
P2119[C]	QJS57327.1	361	surface glycoprotein [synthetic construct]			ISNC(P2119[C])VADYSVLYNSASF ISNC(P2119[C])VADYSVLY	2	surface glycoprotein [synthetic construct]	0.116146 0.378187	0.247167
P2119[C]	QJS57332.1	23	ORF7a protein [synthetic construct]			ELYHYQEC(P2119[C])VR	2	ORF7a protein [synthetic construct]	0.256336 0.410409	0.333373

## Sheet: P2165_Viral
Modification	AC	Site	Genename	Sameset AC_Site	Sameset Genename	Modified Sequences	Spectrum Count	Description	Final score	Median final score
Carbamidomethyl[C]	QJS57327.1	840	surface glycoprotein [synthetic construct]			SFIEDLLFNKVTLADAGFIKQYGDC(Carbamidomethyl[C])LGDIAAR	2	surface glycoprotein [synthetic construct]	9.74482e-11 0.282152	0.141076
Carbamidomethyl[C]	QJS57327.1	525	surface glycoprotein [synthetic construct]			RVVVLSFELLHAPATVC(Carbamidomethyl[C])GPK VVVLSFELLHAPATVC(Carbamidomethyl[C])GPK SFELLHAPATVC(Carbamidomethyl[C])GPK	5	surface glycoprotein [synthetic construct]	2.23739e-06 3.6906e-05 0.000119387 0.00710892 0.0677214	0.000119387
Carbamidomethyl[C]	QJS57334.1	102	ORF8 protein [synthetic construct]			C(Carbamidomethyl[C])SFYEDFLEYHDVR	2	ORF8 protein [synthetic construct]	2.54238e-05 5.39127e-05	3.96682e-05
Carbamidomethyl[C]	QJS57327.1	432	surface glycoprotein [synthetic construct]			IADYNYKLPDDFTGC(Carbamidomethyl[C])VIAWNSNNLDSK IADYNYKLPDDFTGC(Carbamidomethyl[C])VIAW	3	surface glycoprotein [synthetic construct]	0.000150798 0.00289062 0.0110119	0.00289062
Carbamidomethyl[C]	QJS57327.1	391	surface glycoprotein [synthetic construct]			LNDLC(Carbamidomethyl[C])FTNVYADSFVIRGDEVR C(Carbamidomethyl[C])YGVSPTKLNDLC(Carbamidomethyl[C])FTNVYADSFVIRGDEVR	3	surface glycoprotein [synthetic construct]	0.000433589 0.00294056 0.105153	0.00294056
Carbamidomethyl[C]	QJS57330.1	159	membrane glycoprotein [synthetic construct]			C(Carbamidomethyl[C])DIKDLPKEITVATSR C(Carbamidomethyl[C])DIKDLPK	2	membrane glycoprotein [synthetic construct]	0.000732123 0.267505	0.134119
Carbamidomethyl[C]	QJS57327.1	379	surface glycoprotein [synthetic construct]			C(Carbamidomethyl[C])YGVSPTKLNDLC(Carbamidomethyl[C])FTNVYADSFVIRGDEVR	2	surface glycoprotein [synthetic construct]	0.00294056 0.105153	0.0540468
Carbamidomethyl[C]	QJS57327.1	538	surface glycoprotein [synthetic construct]			NKC(Carbamidomethyl[C])VNFNFNGLTGTGVLTESNKK C(Carbamidomethyl[C])VNFNFNGLTGTGVLTESNKK	3	surface glycoprotein [synthetic construct]	0.00337934 0.00791248 0.00842593	0.00791248
Carbamidomethyl[C]	QJS57327.1	590	surface glycoprotein [synthetic construct]			GRDIADTTDAVRDPQTLEILDITPC(Carbamidomethyl[C])SF DIADTTDAVRDPQTLEILDITPC(Carbamidomethyl[C])SF	2	surface glycoprotein [synthetic construct]	0.00979422 0.0437031	0.0267487
Carbamidomethyl[C]	QJS57334.1	37	ORF8 protein [synthetic construct]			FHQEC(Carbamidomethyl[C])SLQSC(Carbamidomethyl[C])TQHQPYVVDDPC(Carbamidomethyl[C])PIHFY	2	ORF8 protein [synthetic construct]	0.0178913 0.0298571	0.0238742
Carbamidomethyl[C]	QJS57334.1	25	ORF8 protein [synthetic construct]			FHQEC(Carbamidomethyl[C])SLQSC(Carbamidomethyl[C])TQHQPYVVDDPC(Carbamidomethyl[C])PIHFY	2	ORF8 protein [synthetic construct]	0.0178913 0.0298571	0.0238742
Carbamidomethyl[C]	QJS57334.1	20	ORF8 protein [synthetic construct]			FHQEC(Carbamidomethyl[C])SLQSC(Carbamidomethyl[C])TQHQPYVVDDPC(Carbamidomethyl[C])PIHFY	2	ORF8 protein [synthetic construct]	0.0178913 0.0298571	0.0238742
Carbamidomethyl[C]	QJS57327.1	851	surface glycoprotein [synthetic construct]			DLIC(Carbamidomethyl[C])AQKF	1	surface glycoprotein [synthetic construct]	0.0283767	0.0283767
Carbamidomethyl[C]	QJS57327.1	361	surface glycoprotein [synthetic construct]			ISNC(Carbamidomethyl[C])VADYSVLY	1	surface glycoprotein [synthetic construct]	0.0756698	0.0756698
Carbamidomethyl[C]	QJS57327.1	1043	surface glycoprotein [synthetic construct]			RVDFC(Carbamidomethyl[C])GK	1	surface glycoprotein [synthetic construct]	0.130777	0.130777

## Sheet: PBS_Viral
Modification	AC	Site	Genename	Sameset AC_Site	Sameset Genename	Modified Sequences	Spectrum Count	Description	Final score	Median final score
Carbamidomethyl[C]	QJS57330.1	159	membrane glycoprotein [synthetic construct]			C(Carbamidomethyl[C])DIKDLPKEITVATSR	1	membrane glycoprotein [synthetic construct]	0.168684	0.168684

## Sheet: P2119_human
Modification	AC	Site	Genename	Sameset AC_Site	Sameset Genename	Modified Sequences	Spectrum Count	Description	Final score	Median final score
Carbamidomethyl[C]	P31949	91	S10AB_HUMAN Protein S100-A11 OS=Homo sapiens OX=9606 GN=S100A11 PE=1 SV=2		S100A11	KLDTNSDGQLDFSEFLNLIGGLAMAC(Carbamidomethyl[C])HDSFLK LDTNSDGQLDFSEFLNLIGGLAMAC(Carbamidomethyl[C])HDSFLK	4	S10AB_HUMAN Protein S100-A11 OS=Homo sapiens OX=9606 GN=S100A11 PE=1 SV=2	7.04675e-09 2.27728e-08 0.0292687 0.29134	0.0146344
Carbamidomethyl[C]	Q9BW30	100	TPPP3_HUMAN Tubulin polymerization-promoting protein family member 3 OS=Homo sapiens OX=9606 GN=TPPP3 PE=1 SV=1		TPPP3	SKEEAFDAIC(Carbamidomethyl[C])QLVAGKEPANVGVTK GKSKEEAFDAIC(Carbamidomethyl[C])QLVAGKEPANVGVTK	10	TPPP3_HUMAN Tubulin polymerization-promoting protein family member 3 OS=Homo sapiens OX=9606 GN=TPPP3 PE=1 SV=1	2.48204e-08 1.7697e-06 8.73993e-06 1.33872e-05 0.000871224 0.00333733 0.0106106 0.026895 0.07869 0.0962973	0.00210428
Carbamidomethyl[C]	P00441	112	SODC_HUMAN Superoxide dismutase [Cu-Zn] OS=Homo sapiens OX=9606 GN=SOD1 PE=1 SV=2		SOD1	HVGDLGNVTADKDGVADVSIEDSVISLSGDHC(Carbamidomethyl[C])IIGR	3	SODC_HUMAN Superoxide dismutase [Cu-Zn] OS=Homo sapiens OX=9606 GN=SOD1 PE=1 SV=2	3.70944e-08 0.00230203 0.198043	0.00230203
Carbamidomethyl[C]	P84243	111	H33_HUMAN Histone H3.3 OS=Homo sapiens OX=9606 GN=H3-3A PE=1 SV=2		H3-3A	FQSAAIGALQEASEAYLVGLFEDTNLC(Carbamidomethyl[C])AIHAK	4	H33_HUMAN Histone H3.3 OS=Homo sapiens OX=9606 GN=H3-3A PE=1 SV=2	9.33323e-08 7.38754e-07 3.03014e-06 9.62632e-06	1.88445e-06
Carbamidomethyl[C]	P01833	325	PIGR_HUMAN Polymeric immunoglobulin receptor OS=Homo sapiens OX=9606 GN=PIGR PE=1 SV=4		PIGR	YLC(Carbamidomethyl[C])GAHSDGQLQEGSPIQAWQLFVNEESTIPR	4	PIGR_HUMAN Polymeric immunoglobulin receptor OS=Homo sapiens OX=9606 GN=PIGR PE=1 SV=4	9.33789e-08 6.79647e-06 0.000258486 0.0205118	0.000132641
Carbamidomethyl[C]	P00352	50	AL1A1_HUMAN Retinal dehydrogenase 1 OS=Homo sapiens OX=9606 GN=ALDH1A1 PE=1 SV=2		ALDH1A1	KFPVFNPATEEELC(Carbamidomethyl[C])QVEEGDKEDVDKAVK KFPVFNPATEEELC(Carbamidomethyl[C])QVEEGDKEDVDK FPVFNPATEEELC(Carbamidomethyl[C])QVEEGDKEDVDKAVK	14	AL1A1_HUMAN Retinal dehydrogenase 1 OS=Homo sapiens OX=9606 GN=ALDH1A1 PE=1 SV=2	1.75821e-07 7.0055e-07 1.00301e-06 2.06165e-06 5.85681e-06 1.74161e-05 3.3919e-05 4.93245e-05 0.000701891 0.00103642 0.00636617 0.0103357 0.141381 0.380849	4.16217e-05
Carbamidomethyl[C]	P49788	250	TIG1_HUMAN Retinoic acid receptor responder protein 1 OS=Homo sapiens OX=9606 GN=RARRES1 PE=1 SV=2		RARRES1	TNDDTIDFDYTVLLHELSTQEIIPC(Carbamidomethyl[C])R	3	TIG1_HUMAN Retinoic acid receptor responder protein 1 OS=Homo sapiens OX=9606 GN=RARRES1 PE=1 SV=2	4.45263e-07 0.129049 0.351814	0.129049
Carbamidomethyl[C]	P14618	358	KPYM_HUMAN Pyruvate kinase PKM OS=Homo sapiens OX=9606 GN=PKM PE=1 SV=4		PKM	AEGSDVANAVLDGADC(Carbamidomethyl[C])IMLSGETAKGDYPLEAVR	2	KPYM_HUMAN Pyruvate kinase PKM OS=Homo sapiens OX=9606 GN=PKM PE=1 SV=4	4.59742e-07 4.83125e-06	2.6455e-06
Carbamidomethyl[C]	P60174	218	TPIS_HUMAN Triosephosphate isomerase OS=Homo sapiens OX=9606 GN=TPI1 PE=1 SV=4		TPI1	IIYGGSVTGATC(Carbamidomethyl[C])KELASQPDVDGFLVGGASLKPEFVDIINAKQ IIYGGSVTGATC(Carbamidomethyl[C])K	2	TPIS_HUMAN Triosephosphate isomerase OS=Homo sapiens OX=9606 GN=TPI1 PE=1 SV=4	6.38719e-07 0.00213775	0.00106919
Carbamidomethyl[C]	P60174	42	TPIS_HUMAN Triosephosphate isomerase OS=Homo sapiens OX=9606 GN=TPI1 PE=1 SV=4		TPI1	KQSLGELIGTLNAAKVPADTEVVC(Carbamidomethyl[C])APPTAYIDFAR QSLGELIGTLNAAKVPADTEVVC(Carbamidomethyl[C])APPTAYIDFAR VPADTEVVC(Carbamidomethyl[C])APPTAYIDFAR	4	TPIS_HUMAN Triosephosphate isomerase OS=Homo sapiens OX=9606 GN=TPI1 PE=1 SV=4	6.39422e-07 5.35126e-05 0.0111558 0.138479	0.00560466
Carbamidomethyl[C]	O75369	1952	FLNB_HUMAN Filamin-B OS=Homo sapiens OX=9606 GN=FLNB PE=1 SV=2		FLNB	LGSAADFLLDISETDLSSLTASIKAPSGRDEPC(Carbamidomethyl[C])LLK	1	FLNB_HUMAN Filamin-B OS=Homo sapiens OX=9606 GN=FLNB PE=1 SV=2	1.16464e-06	1.16464e-06
Carbamidomethyl[C]	Q9Y6R7	1003	FCGBP_HUMAN IgGFc-binding protein OS=Homo sapiens OX=9606 GN=FCGBP PE=1 SV=3		FCGBP	VPSSYAEALC(Carbamidomethyl[C])GLC(Carbamidomethyl[C])GNFNGDPADDLALR VTAKVPSSYAEALC(Carbamidomethyl[C])GLC(Carbamidomethyl[C])GNFNGDPADDLALR	3	FCGBP_HUMAN IgGFc-binding protein OS=Homo sapiens OX=9606 GN=FCGBP PE=1 SV=3	1.29759e-06 3.58195e-06 4.48743e-05	3.58195e-06
Carbamidomethyl[C]	Q9Y6R7	1000	FCGBP_HUMAN IgGFc-binding protein OS=Homo sapiens OX=9606 GN=FCGBP PE=1 SV=3		FCGBP	VPSSYAEALC(Carbamidomethyl[C])GLC(Carbamidomethyl[C])GNFNGDPADDLALR VTAKVPSSYAEALC(Carbamidomethyl[C])GLC(Carbamidomethyl[C])GNFNGDPADDLALR	3	FCGBP_HUMAN IgGFc-binding protein OS=Homo sapiens OX=9606 GN=FCGBP PE=1 SV=3	1.29759e-06 3.58195e-06 4.48743e-05	3.58195e-06
Carbamidomethyl[C]	P01833	257	PIGR_HUMAN Polymeric immunoglobulin receptor OS=Homo sapiens OX=9606 GN=PIGR PE=1 SV=4		PIGR	NADLQVLKPEPELVYEDLRGSVTFHC(Carbamidomethyl[C])ALGPEVANVAK GSVTFHC(Carbamidomethyl[C])ALGPEVANVAK	3	PIGR_HUMAN Polymeric immunoglobulin receptor OS=Homo sapiens OX=9606 GN=PIGR PE=1 SV=4	1.64068e-06 0.000617657 0.00100484	0.000617657
Carbamidomethyl[C]	P06733	389	ENOA_HUMAN Alpha-enolase OS=Homo sapiens OX=9606 GN=ENO1 PE=1 SV=2		ENO1	SGETEDTFIADLVVGLC(Carbamidomethyl[C])TGQIK	2	ENOA_HUMAN Alpha-enolase OS=Homo sapiens OX=9606 GN=ENO1 PE=1 SV=2	1.75016e-06 1.90143e-05	1.03822e-05
Carbamidomethyl[C]	P09104	389	ENOG_HUMAN Gamma-enolase OS=Homo sapiens OX=9606 GN=ENO2 PE=1 SV=3		ENO2	SGETEDTFIADLVVGLC(Carbamidomethyl[C])TGQIK	2	ENOG_HUMAN Gamma-enolase OS=Homo sapiens OX=9606 GN=ENO2 PE=1 SV=3	1.75016e-06 1.90143e-05	1.03822e-05
Carbamidomethyl[C]	Q8TDL5	201	BPIB1_HUMAN BPI fold-containing family B member 1 OS=Homo sapiens OX=9606 GN=BPIFB1 PE=1 SV=1		BPIFB1	NQLC(Carbamidomethyl[C])PVIEASFNGMYADLLQLVK	1	BPIB1_HUMAN BPI fold-containing family B member 1 OS=Homo sapiens OX=9606 GN=BPIFB1 PE=1 SV=1	2.22334e-06	2.22334e-06
Carbamidomethyl[C]	P0DMV8	603	HS71A_HUMAN Heat shock 70 kDa protein 1A OS=Homo sapiens OX=9606 GN=HSPA1A PE=1 SV=1	P0DMV9_603	HSPA1A	ELEQVC(Carbamidomethyl[C])NPIISGLYQGAGGPGPGGFGAQGPK RKELEQVC(Carbamidomethyl[C])NPIISGLYQGAGGPGPGGFGAQGPK	2	HS71A_HUMAN Heat shock 70 kDa protein 1A OS=Homo sapiens OX=9606 GN=HSPA1A PE=1 SV=1	2.36011e-06 0.000985102	0.000493731
Carbamidomethyl[C]	P01833	220	PIGR_HUMAN Polymeric immunoglobulin receptor OS=Homo sapiens OX=9606 GN=PIGR PE=1 SV=4		PIGR	LSDAGQYLC(Carbamidomethyl[C])QAGDDSNSNKK	2	PIGR_HUMAN Polymeric immunoglobulin receptor OS=Homo sapiens OX=9606 GN=PIGR PE=1 SV=4	2.92065e-06 0.0667562	0.0333796
Carbamidomethyl[C]	P01833	40	PIGR_HUMAN Polymeric immunoglobulin receptor OS=Homo sapiens OX=9606 GN=PIGR PE=1 SV=4		PIGR	KSPIFGPEEVNSVEGNSVSITC(Carbamidomethyl[C])YYPPTSVNR SPIFGPEEVNSVEGNSVSITC(Carbamidomethyl[C])YYPPTSVNR TKSPIFGPEEVNSVEGNSVSITC(Carbamidomethyl[C])YYPPTSVNR	19	PIGR_HUMAN Polymeric immunoglobulin receptor OS=Homo sapiens OX=9606 GN=PIGR PE=1 SV=4	3.18358e-06 1.02205e-05 1.26594e-05 0.000260278 0.000455595 0.00125114 0.00179311 0.00260189 0.00446474 0.00494865 0.00648498 0.0124239 0.0125216 0.0164531 0.0174754 0.087279 0.0893718 0.170855 0.255513	0.00494865
Carbamidomethyl[C]	O95336	156	6PGL_HUMAN 6-phosphogluconolactonase OS=Homo sapiens OX=9606 GN=PGLS PE=1 SV=2		PGLS	QAFQGDSIPVFDLLILGVGPDGHTC(Carbamidomethyl[C])SLFPDHPLLQER	1	6PGL_HUMAN 6-phosphogluconolactonase OS=Homo sapiens OX=9606 GN=PGLS PE=1 SV=2	3.78183e-06	3.78183e-06
Carbamidomethyl[C]	P09543	335	CN37_HUMAN 2',3'-cyclic-nucleotide 3'-phosphodiesterase OS=Homo sapiens OX=9606 GN=CNP PE=1 SV=2		CNP	AHITLGC(Carbamidomethyl[C])AADVEAVQTGLDLLEILR AHITLGC(Carbamidomethyl[C])AADVEAVQTGLDLLEILRQEK	2	CN37_HUMAN 2',3'-cyclic-nucleotide 3'-phosphodiesterase OS=Homo sapiens OX=9606 GN=CNP PE=1 SV=2	3.86363e-06 3.34007e-05	1.86322e-05
Carbamidomethyl[C]	Q9HC84	1857	MUC5B_HUMAN Mucin-5B OS=Homo sapiens OX=9606 GN=MUC5B PE=1 SV=3		MUC5B	AENYPEVSIDQVGQVLTC(Carbamidomethyl[C])SLETGLTC(Carbamidomethyl[C])K AENYPEVSIDQVGQVLTC(Carbamidomethyl[C])SLETGLTC(Carbamidomethyl[C])KNEDQTGR	3	MUC5B_HUMAN Mucin-5B OS=Homo sapiens OX=9606 GN=MUC5B PE=1 SV=3	4.09475e-06 0.00059991 0.0257694	0.00059991
Carbamidomethyl[C]	Q9HC84	1849	MUC5B_HUMAN Mucin-5B OS=Homo sapiens OX=9606 GN=MUC5B PE=1 SV=3		MUC5B	AENYPEVSIDQVGQVLTC(Carbamidomethyl[C])SLETGLTC(Carbamidomethyl[C])K AENYPEVSIDQVGQVLTC(Carbamidomethyl[C])SLETGLTCK AENYPEVSIDQVGQVLTC(Carbamidomethyl[C])SLETGLTC(Carbamidomethyl[C])KNEDQTGR	5	MUC5B_HUMAN Mucin-5B OS=Homo sapiens OX=9606 GN=MUC5B PE=1 SV=3	4.09475e-06 9.3186e-05 0.000240137 0.00059991 0.0257694	0.000240137
Carbamidomethyl[C]	Q99497	53	PARK7_HUMAN Parkinson disease protein 7 OS=Homo sapiens OX=9606 GN=PARK7 PE=1 SV=2		PARK7	DVVIC(Carbamidomethyl[C])PDASLEDAKKEGPYDVVVLPGGNLGAQNLSESAAVK DVVIC(Carbamidomethyl[C])PDASLEDAKKEGPYDVVVLPGGNLGAQNLSESAAVKEILK DVVIC(Carbamidomethyl[C])PDASLEDAKK	5	PARK7_HUMAN Parkinson disease protein 7 OS=Homo sapiens OX=9606 GN=PARK7 PE=1 SV=2	4.37631e-06 0.000298545 0.00383956 0.00509271 0.183455	0.00383956
Carbamidomethyl[C]	P55072	415	TERA_HUMAN Transitional endoplasmic reticulum ATPase OS=Homo sapiens OX=9606 GN=VCP PE=1 SV=4		VCP	LADDVDLEQVANETHGHVGADLAALC(Carbamidomethyl[C])SEAALQAIR LADDVDLEQVANETHGHVGADLAALC(Carbamidomethyl[C])SEAALQAIRK	3	TERA_HUMAN Transitional endoplasmic reticulum ATPase OS=Homo sapiens OX=9606 GN=VCP PE=1 SV=4	4.55081e-06 6.99995e-06 1.54174e-05	6.99995e-06
Carbamidomethyl[C]	P05161	78	ISG15_HUMAN Ubiquitin-like protein ISG15 OS=Homo sapiens OX=9606 GN=ISG15 PE=1 SV=5		ISG15	LAVHPSGVALQDRVPLASQGLGPGSTVLLVVDKC(Carbamidomethyl[C])DEPLSILVR	1	ISG15_HUMAN Ubiquitin-like protein ISG15 OS=Homo sapiens OX=9606 GN=ISG15 PE=1 SV=5	5.17586e-06	5.17586e-06
Carbamidomethyl[C]	P53634	448	CATC_HUMAN Dipeptidyl peptidase 1 OS=Homo sapiens OX=9606 GN=CTSC PE=1 SV=2		CTSC	GTDEC(Carbamidomethyl[C])AIESIAVAATPIPKL RGTDEC(Carbamidomethyl[C])AIESIAVAATPIPKL RGTDEC(Carbamidomethyl[C])AIESIAVAATPIPK GTDEC(Carbamidomethyl[C])AIESIAVAATPIPK IRRGTDEC(Carbamidomethyl[C])AIESIAVAATPIPKL	13	CATC_HUMAN Dipeptidyl peptidase 1 OS=Homo sapiens OX=9606 GN=CTSC PE=1 SV=2	6.14848e-06 2.40946e-05 7.5424e-05 0.000143779 0.000263222 0.00220828 0.00309721 0.00311685 0.00375524 0.00439659 0.0486199 0.0498354 0.235583	0.00309721
Carbamidomethyl[C]	Q9HC84	292	MUC5B_HUMAN Mucin-5B OS=Homo sapiens OX=9606 GN=MUC5B PE=1 SV=3		MUC5B	TLLGPAFAEC(Carbamidomethyl[C])HALVDSTAYLAAC(Carbamidomethyl[C])AQDLC(Carbamidomethyl[C])R	1	MUC5B_HUMAN Mucin-5B OS=Homo sapiens OX=9606 GN=MUC5B PE=1 SV=3	6.48638e-06	6.48638e-06
Carbamidomethyl[C]	Q9HC84	287	MUC5B_HUMAN Mucin-5B OS=Homo sapiens OX=9606 GN=MUC5B PE=1 SV=3		MUC5B	TLLGPAFAEC(Carbamidomethyl[C])HALVDSTAYLAAC(Carbamidomethyl[C])AQDLC(Carbamidomethyl[C])R	1	MUC5B_HUMAN Mucin-5B OS=Homo sapiens OX=9606 GN=MUC5B PE=1 SV=3	6.48638e-06	6.48638e-06
Carbamidomethyl[C]	Q9HC84	274	MUC5B_HUMAN Mucin-5B OS=Homo sapiens OX=9606 GN=MUC5B PE=1 SV=3		MUC5B	TLLGPAFAEC(Carbamidomethyl[C])HALVDSTAYLAAC(Carbamidomethyl[C])AQDLC(Carbamidomethyl[C])R	1	MUC5B_HUMAN Mucin-5B OS=Homo sapiens OX=9606 GN=MUC5B PE=1 SV=3	6.48638e-06	6.48638e-06
Carbamidomethyl[C]	P05023	663	AT1A1_HUMAN Sodium/potassium-transporting ATPase subunit alpha-1 OS=Homo sapiens OX=9606 GN=ATP1A1 PE=1 SV=1		ATP1A1	AC(Carbamidomethyl[C])VVHGSDLKDMTSEQLDDILKYHTEIVFAR	1	AT1A1_HUMAN Sodium/potassium-transporting ATPase subunit alpha-1 OS=Homo sapiens OX=9606 GN=ATP1A1 PE=1 SV=1	6.8244e-06	6.8244e-06
Carbamidomethyl[C]	Q00610	328	CLH1_HUMAN Clathrin heavy chain 1 OS=Homo sapiens OX=9606 GN=CLTC PE=1 SV=5		CLTC	KGQVLSVC(Carbamidomethyl[C])VEEENIIPYITNVLQNPDLALR	2	CLH1_HUMAN Clathrin heavy chain 1 OS=Homo sapiens OX=9606 GN=CLTC PE=1 SV=5	7.47679e-06 0.00559328	0.00280038
Carbamidomethyl[C]	P23528	39	COF1_HUMAN Cofilin-1 OS=Homo sapiens OX=9606 GN=CFL1 PE=1 SV=3		CFL1	C(Carbamidomethyl[C])LSEDKKNIILEEGKEILVGDVGQTVDDPYATFVK	2	COF1_HUMAN Cofilin-1 OS=Homo sapiens OX=9606 GN=CFL1 PE=1 SV=3	7.97254e-06 2.79239e-05	1.79482e-05
Carbamidomethyl[C]	Q8IYT3	58	CC170_HUMAN Coiled-coil domain-containing protein 170 OS=Homo sapiens OX=9606 GN=CCDC170 PE=1 SV=3		CCDC170	SELAATLVKFEC(Carbamidomethyl[C])AQSELQDLR	2	CC170_HUMAN Coiled-coil domain-containing protein 170 OS=Homo sapiens OX=9606 GN=CCDC170 PE=1 SV=3	8.60636e-06 0.00246597	0.00123729
Carbamidomethyl[C]	P01833	279	PIGR_HUMAN Polymeric immunoglobulin receptor OS=Homo sapiens OX=9606 GN=PIGR PE=1 SV=4		PIGR	QSSGENC(Carbamidomethyl[C])DVVVNTLGK QSSGENC(Carbamidomethyl[C])DVVVNTLGKR	7	PIGR_HUMAN Polymeric immunoglobulin receptor OS=Homo sapiens OX=9606 GN=PIGR PE=1 SV=4	9.95426e-06 0.00180608 0.00200127 0.00831999 0.00997074 0.013078 0.251714	0.00831999
Carbamidomethyl[C]	Q9HC84	1507	MUC5B_HUMAN Mucin-5B OS=Homo sapiens OX=9606 GN=MUC5B PE=1 SV=3		MUC5B	C(Carbamidomethyl[C])QWTEWFDEDYPKSEQLGGDVESYDKIR	3	MUC5B_HUMAN Mucin-5B OS=Homo sapiens OX=9606 GN=MUC5B PE=1 SV=3	1.15687e-05 9.54865e-05 0.07638	9.54865e-05
Carbamidomethyl[C]	P09622	477	DLDH_HUMAN Dihydrolipoyl dehydrogenase, mitochondrial OS=Homo sapiens OX=9606 GN=DLD PE=1 SV=2		DLD	STDRVLGAHILGPGAGEMVNEAALALEYGASC(Carbamidomethyl[C])EDIAR	1	DLDH_HUMAN Dihydrolipoyl dehydrogenase, mitochondrial OS=Homo sapiens OX=9606 GN=DLD PE=1 SV=2	1.28635e-05	1.28635e-05
Carbamidomethyl[C]	P00568	187	KAD1_HUMAN Adenylate kinase isoenzyme 1 OS=Homo sapiens OX=9606 GN=AK1 PE=1 SV=3		AK1	KVNAEGSVDSVFSQVC(Carbamidomethyl[C])THLDALK VNAEGSVDSVFSQVC(Carbamidomethyl[C])THLDALK	6	KAD1_HUMAN Adenylate kinase isoenzyme 1 OS=Homo sapiens OX=9606 GN=AK1 PE=1 SV=3	1.36549e-05 3.18386e-05 0.000133462 0.000308648 0.000713068 0.0103134	0.000221055
Carbamidomethyl[C]	P19338	543	NUCL_HUMAN Nucleolin OS=Homo sapiens OX=9606 GN=NCL PE=1 SV=3		NCL	SKGYAFIEFASFEDAKEALNSC(Carbamidomethyl[C])NKR	1	NUCL_HUMAN Nucleolin OS=Homo sapiens OX=9606 GN=NCL PE=1 SV=3	1.65055e-05	1.65055e-05
Carbamidomethyl[C]	P30084	62	ECHM_HUMAN Enoyl-CoA hydratase, mitochondrial OS=Homo sapiens OX=9606 GN=ECHS1 PE=1 SV=4		ECHS1	ALNALC(Carbamidomethyl[C])DGLIDELNQALK	3	ECHM_HUMAN Enoyl-CoA hydratase, mitochondrial OS=Homo sapiens OX=9606 GN=ECHS1 PE=1 SV=4	1.98597e-05 0.000847375 0.00446834	0.000847375
Carbamidomethyl[C]	P30838	344	AL3A1_HUMAN Aldehyde dehydrogenase, dimeric NADP-preferring OS=Homo sapiens OX=9606 GN=ALDH3A1 PE=1 SV=3		ALDH3A1	YIAPTILTDVDPQSPVMQEEIFGPVLPIVC(Carbamidomethyl[C])VR	2	AL3A1_HUMAN Aldehyde dehydrogenase, dimeric NADP-preferring OS=Homo sapiens OX=9606 GN=ALDH3A1 PE=1 SV=3	2.47366e-05 0.000169053	9.68948e-05
Carbamidomethyl[C]	P63104	94	1433Z_HUMAN 14-3-3 protein zeta/delta OS=Homo sapiens OX=9606 GN=YWHAZ PE=1 SV=1		YWHAZ	EKIETELRDIC(Carbamidomethyl[C])NDVLSLLEK IETELRDIC(Carbamidomethyl[C])NDVLSLLEK EYREKIETELRDIC(Carbamidomethyl[C])NDVLSLLEK DIC(Carbamidomethyl[C])NDVLSLLEK	5	1433Z_HUMAN 14-3-3 protein zeta/delta OS=Homo sapiens OX=9606 GN=YWHAZ PE=1 SV=1	2.99875e-05 5.75263e-05 0.000324231 0.0051839 0.0315012	0.000324231
Carbamidomethyl[C]	Q9H299	71	SH3L3_HUMAN SH3 domain-binding glutamic acid-rich-like protein 3 OS=Homo sapiens OX=9606 GN=SH3BGRL3 PE=1 SV=1		SH3BGRL3	ATPPQIVNGDQYC(Carbamidomethyl[C])GDYELFVEAVEQNTLQEFLK	1	SH3L3_HUMAN SH3 domain-binding glutamic acid-rich-like protein 3 OS=Homo sapiens OX=9606 GN=SH3BGRL3 PE=1 SV=1	3.66632e-05	3.66632e-05
Carbamidomethyl[C]	O60437	408	PEPL_HUMAN Periplakin OS=Homo sapiens OX=9606 GN=PPL PE=1 SV=4		PPL	ETPLKPIPVEALC(Carbamidomethyl[C])DFEGEQGLISR	1	PEPL_HUMAN Periplakin OS=Homo sapiens OX=9606 GN=PPL PE=1 SV=4	3.68065e-05	3.68065e-05
Carbamidomethyl[C]	Q9HC84	1026	MUC5B_HUMAN Mucin-5B OS=Homo sapiens OX=9606 GN=MUC5B PE=1 SV=3		MUC5B	VC(Carbamidomethyl[C])GLC(Carbamidomethyl[C])GNFDDNAINDFATR GRVC(Carbamidomethyl[C])GLC(Carbamidomethyl[C])GNFDDNAINDFATR	4	MUC5B_HUMAN Mucin-5B OS=Homo sapiens OX=9606 GN=MUC5B PE=1 SV=3	3.75087e-05 0.000600522 0.156848 0.280408	0.0787243
Carbamidomethyl[C]	Q9HC84	1023	MUC5B_HUMAN Mucin-5B OS=Homo sapiens OX=9606 GN=MUC5B PE=1 SV=3		MUC5B	VC(Carbamidomethyl[C])GLC(Carbamidomethyl[C])GNFDDNAINDFATR GRVC(Carbamidomethyl[C])GLC(Carbamidomethyl[C])GNFDDNAINDFATR	4	MUC5B_HUMAN Mucin-5B OS=Homo sapiens OX=9606 GN=MUC5B PE=1 SV=3	3.75087e-05 0.000600522 0.156848 0.280408	0.0787243
Carbamidomethyl[C]	P47756	36	CAPZB_HUMAN F-actin-capping protein subunit beta OS=Homo sapiens OX=9606 GN=CAPZB PE=1 SV=4		CAPZB	NLSDLIDLVPSLC(Carbamidomethyl[C])EDLLSSVDQPLK NLSDLIDLVPSLC(Carbamidomethyl[C])EDLLSSVDQPLKIAR	3	CAPZB_HUMAN F-actin-capping protein subunit beta OS=Homo sapiens OX=9606 GN=CAPZB PE=1 SV=4	3.97087e-05 4.78577e-05 0.00012082	4.78577e-05
Carbamidomethyl[C]	Q9HC84	5338	MUC5B_HUMAN Mucin-5B OS=Homo sapiens OX=9606 GN=MUC5B PE=1 SV=3		MUC5B	GRLEVPC(Carbamidomethyl[C])QSLEAYAELC(Carbamidomethyl[C])R GRLEVPCQSLEAYAELC(Carbamidomethyl[C])R	6	MUC5B_HUMAN Mucin-5B OS=Homo sapiens OX=9606 GN=MUC5B PE=1 SV=3	4.06448e-05 9.48091e-05 0.0122743 0.0352341 0.0715374 0.229655	0.0237542
Carbamidomethyl[C]	Q9HC84	5328	MUC5B_HUMAN Mucin-5B OS=Homo sapiens OX=9606 GN=MUC5B PE=1 SV=3		MUC5B	GRLEVPC(Carbamidomethyl[C])QSLEAYAELC(Carbamidomethyl[C])R GRLEVPC(Carbamidomethyl[C])QSLEAYAELCR	4	MUC5B_HUMAN Mucin-5B OS=Homo sapiens OX=9606 GN=MUC5B PE=1 SV=3	4.06448e-05 9.48091e-05 0.00819177 0.229655	0.00414329
Carbamidomethyl[C]	P13639	466	EF2_HUMAN Elongation factor 2 OS=Homo sapiens OX=9606 GN=EEF2 PE=1 SV=4		EEF2	YVEPIEDVPC(Carbamidomethyl[C])GNIVGLVGVDQFLVK	1	EF2_HUMAN Elongation factor 2 OS=Homo sapiens OX=9606 GN=EEF2 PE=1 SV=4	4.45212e-05	4.45212e-05
Carbamidomethyl[C]	P00441	58	SODC_HUMAN Superoxide dismutase [Cu-Zn] OS=Homo sapiens OX=9606 GN=SOD1 PE=1 SV=2		SOD1	GLTEGLHGFHVHEFGDNTAGC(Carbamidomethyl[C])TSAGPHFNPLSR	6	SODC_HUMAN Superoxide dismutase [Cu-Zn] OS=Homo sapiens OX=9606 GN=SOD1 PE=1 SV=2	4.47668e-05 5.4393e-05 8.95065e-05 0.000141092 0.000599215 0.0481961	0.000115299
Carbamidomethyl[C]	P00558	108	PGK1_HUMAN Phosphoglycerate kinase 1 OS=Homo sapiens OX=9606 GN=PGK1 PE=1 SV=3		PGK1	AC(Carbamidomethyl[C])ANPAAGSVILLENLR	3	PGK1_HUMAN Phosphoglycerate kinase 1 OS=Homo sapiens OX=9606 GN=PGK1 PE=1 SV=3	5.11187e-05 0.000256448 0.088132	0.000256448
Carbamidomethyl[C]	Q14764	515	MVP_HUMAN Major vault protein OS=Homo sapiens OX=9606 GN=MVP PE=1 SV=4		MVP	RALC(Carbamidomethyl[C])LLLGPDFFTDVITIETADHAR	1	MVP_HUMAN Major vault protein OS=Homo sapiens OX=9606 GN=MVP PE=1 SV=4	5.2464e-05	5.2464e-05
Carbamidomethyl[C]	P55072	572	TERA_HUMAN Transitional endoplasmic reticulum ATPase OS=Homo sapiens OX=9606 GN=VCP PE=1 SV=4		VCP	QAAPC(Carbamidomethyl[C])VLFFDELDSIAK	2	TERA_HUMAN Transitional endoplasmic reticulum ATPase OS=Homo sapiens OX=9606 GN=VCP PE=1 SV=4	5.39731e-05 0.000114586	8.42795e-05
Carbamidomethyl[C]	Q8NCM8	2101	DYHC2_HUMAN Cytoplasmic dynein 2 heavy chain 1 OS=Homo sapiens OX=9606 GN=DYNC2H1 PE=1 SV=4		DYNC2H1	IQFGPNVNFVFETHDLSC(Carbamidomethyl[C])ASPATISR	1	DYHC2_HUMAN Cytoplasmic dynein 2 heavy chain 1 OS=Homo sapiens OX=9606 GN=DYNC2H1 PE=1 SV=4	6.19693e-05	6.19693e-05
Carbamidomethyl[C]	P60174	127	TPIS_HUMAN Triosephosphate isomerase OS=Homo sapiens OX=9606 GN=TPI1 PE=1 SV=4		TPI1	VAHALAEGLGVIAC(Carbamidomethyl[C])IGEKLDEREAGITEK	2	TPIS_HUMAN Triosephosphate isomerase OS=Homo sapiens OX=9606 GN=TPI1 PE=1 SV=4	6.37817e-05 0.000508133	0.000285957
Carbamidomethyl[C]	P14625	576	ENPL_HUMAN Endoplasmin OS=Homo sapiens OX=9606 GN=HSP90B1 PE=1 SV=1		HSP90B1	GYEVIYLTEPVDEYC(Carbamidomethyl[C])IQALPEFDGKR KGYEVIYLTEPVDEYC(Carbamidomethyl[C])IQALPEFDGKR	3	ENPL_HUMAN Endoplasmin OS=Homo sapiens OX=9606 GN=HSP90B1 PE=1 SV=1	6.58932e-05 0.000493754 0.000888373	0.000493754
Carbamidomethyl[C]	P07437	201	TBB5_HUMAN Tubulin beta chain OS=Homo sapiens OX=9606 GN=TUBB PE=1 SV=2		TUBB	VSDTVVEPYNATLSVHQLVENTDETYC(Carbamidomethyl[C])IDNEALYDICFR VSDTVVEPYNATLSVHQLVENTDETYC(Carbamidomethyl[C])IDNEALYDIC(Carbamidomethyl[C])FR	4	TBB5_HUMAN Tubulin beta chain OS=Homo sapiens OX=9606 GN=TUBB PE=1 SV=2	6.81242e-05 0.000118982 0.000168767 0.000256166	0.000143875
Carbamidomethyl[C]	Q9BUF5	201	TBB6_HUMAN Tubulin beta-6 chain OS=Homo sapiens OX=9606 GN=TUBB6 PE=1 SV=1		TUBB6	VSDTVVEPYNATLSVHQLVENTDETYC(Carbamidomethyl[C])IDNEALYDICFR VSDTVVEPYNATLSVHQLVENTDETYC(Carbamidomethyl[C])IDNEALYDIC(Carbamidomethyl[C])FR	4	TBB6_HUMAN Tubulin beta-6 chain OS=Homo sapiens OX=9606 GN=TUBB6 PE=1 SV=1	6.81242e-05 0.000118982 0.000168767 0.000256166	0.000143875
Carbamidomethyl[C]	Q9BVA1	201	TBB2B_HUMAN Tubulin beta-2B chain OS=Homo sapiens OX=9606 GN=TUBB2B PE=1 SV=1		TUBB2B	VSDTVVEPYNATLSVHQLVENTDETYC(Carbamidomethyl[C])IDNEALYDICFR VSDTVVEPYNATLSVHQLVENTDETYC(Carbamidomethyl[C])IDNEALYDIC(Carbamidomethyl[C])FR	4	TBB2B_HUMAN Tubulin beta-2B chain OS=Homo sapiens OX=9606 GN=TUBB2B PE=1 SV=1	6.81242e-05 0.000118982 0.000168767 0.000256166	0.000143875
Carbamidomethyl[C]	P68371	201	TBB4B_HUMAN Tubulin beta-4B chain OS=Homo sapiens OX=9606 GN=TUBB4B PE=1 SV=1		TUBB4B	VSDTVVEPYNATLSVHQLVENTDETYC(Carbamidomethyl[C])IDNEALYDICFR VSDTVVEPYNATLSVHQLVENTDETYC(Carbamidomethyl[C])IDNEALYDIC(Carbamidomethyl[C])FR	4	TBB4B_HUMAN Tubulin beta-4B chain OS=Homo sapiens OX=9606 GN=TUBB4B PE=1 SV=1	6.81242e-05 0.000118982 0.000168767 0.000256166	0.000143875
Carbamidomethyl[C]	P20061	105	TCO1_HUMAN Transcobalamin-1 OS=Homo sapiens OX=9606 GN=TCN1 PE=1 SV=2		TCN1	LSDVSSGELALIILALGVC(Carbamidomethyl[C])R	1	TCO1_HUMAN Transcobalamin-1 OS=Homo sapiens OX=9606 GN=TCN1 PE=1 SV=2	6.94343e-05	6.94343e-05
Carbamidomethyl[C]	P30084	225	ECHM_HUMAN Enoyl-CoA hydratase, mitochondrial OS=Homo sapiens OX=9606 GN=ECHS1 PE=1 SV=4		ECHS1	IC(Carbamidomethyl[C])PVETLVEEAIQC(Carbamidomethyl[C])AEK	2	ECHM_HUMAN Enoyl-CoA hydratase, mitochondrial OS=Homo sapiens OX=9606 GN=ECHS1 PE=1 SV=4	7.75725e-05 0.000481088	0.00027933
Carbamidomethyl[C]	P30084	213	ECHM_HUMAN Enoyl-CoA hydratase, mitochondrial OS=Homo sapiens OX=9606 GN=ECHS1 PE=1 SV=4		ECHS1	IC(Carbamidomethyl[C])PVETLVEEAIQC(Carbamidomethyl[C])AEK	2	ECHM_HUMAN Enoyl-CoA hydratase, mitochondrial OS=Homo sapiens OX=9606 GN=ECHS1 PE=1 SV=4	7.75725e-05 0.000481088	0.00027933
Carbamidomethyl[C]	P09211	102	GSTP1_HUMAN Glutathione S-transferase P OS=Homo sapiens OX=9606 GN=GSTP1 PE=1 SV=2		GSTP1	TLGLYGKDQQEAALVDMVNDGVEDLRC(Carbamidomethyl[C])K C(Carbamidomethyl[C])KYISLIYTNYEAGKDDYVK	6	GSTP1_HUMAN Glutathione S-transferase P OS=Homo sapiens OX=9606 GN=GSTP1 PE=1 SV=2	7.79527e-05 0.000998368 0.0020947 0.00226232 0.00255254 0.0102697	0.00217851
Carbamidomethyl[C]	P62753	100	RS6_HUMAN 40S ribosomal protein S6 OS=Homo sapiens OX=9606 GN=RPS6 PE=1 SV=1		RPS6	GC(Carbamidomethyl[C])IVDANLSVLNLVIVK	1	RS6_HUMAN 40S ribosomal protein S6 OS=Homo sapiens OX=9606 GN=RPS6 PE=1 SV=1	8.42869e-05	8.42869e-05
Carbamidomethyl[C]	P98088	1036	MUC5A_HUMAN Mucin-5AC OS=Homo sapiens OX=9606 GN=MUC5AC PE=1 SV=4		MUC5AC	VC(Carbamidomethyl[C])GLC(Carbamidomethyl[C])GNFDDIAVNDFATR	2	MUC5A_HUMAN Mucin-5AC OS=Homo sapiens OX=9606 GN=MUC5AC PE=1 SV=4	8.49528e-05 0.0011382	0.000611576
Carbamidomethyl[C]	P98088	1033	MUC5A_HUMAN Mucin-5AC OS=Homo sapiens OX=9606 GN=MUC5AC PE=1 SV=4		MUC5AC	VC(Carbamidomethyl[C])GLC(Carbamidomethyl[C])GNFDDIAVNDFATR	2	MUC5A_HUMAN Mucin-5AC OS=Homo sapiens OX=9606 GN=MUC5AC PE=1 SV=4	8.49528e-05 0.0011382	0.000611576
Carbamidomethyl[C]	P07900	529	HS90A_HUMAN Heat shock protein HSP 90-alpha OS=Homo sapiens OX=9606 GN=HSP90AA1 PE=1 SV=5		HSP90AA1	HGLEVIYMIEPIDEYC(Carbamidomethyl[C])VQQLKEFEGK	2	HS90A_HUMAN Heat shock protein HSP 90-alpha OS=Homo sapiens OX=9606 GN=HSP90AA1 PE=1 SV=5	9.48385e-05 0.000127287	0.000111063
Carbamidomethyl[C]	Q13740	392	CD166_HUMAN CD166 antigen OS=Homo sapiens OX=9606 GN=ALCAM PE=1 SV=2		ALCAM	SSPSFSSLHYQDAGNYVC(Carbamidomethyl[C])ETALQEVEGLK SSPSFSSLHYQDAGNYVC(Carbamidomethyl[C])ETALQEVEGLKKR	4	CD166_HUMAN CD166 antigen OS=Homo sapiens OX=9606 GN=ALCAM PE=1 SV=2	9.49495e-05 0.000823067 0.00206092 0.00522361	0.00144199
Carbamidomethyl[C]	P61158	189	ARP3_HUMAN Actin-related protein 3 OS=Homo sapiens OX=9606 GN=ACTR3 PE=1 SV=3		ACTR3	TLTGTVIDSGDGVTHVIPVAEGYVIGSC(Carbamidomethyl[C])IK	1	ARP3_HUMAN Actin-related protein 3 OS=Homo sapiens OX=9606 GN=ACTR3 PE=1 SV=3	0.000106322	0.000106322
Carbamidomethyl[C]	P68104	234	EF1A1_HUMAN Elongation factor 1-alpha 1 OS=Homo sapiens OX=9606 GN=EEF1A1 PE=1 SV=1		EEF1A1	DGNASGTTLLEALDC(Carbamidomethyl[C])ILPPTRPTDKPLRLPLQDVYK	1	EF1A1_HUMAN Elongation factor 1-alpha 1 OS=Homo sapiens OX=9606 GN=EEF1A1 PE=1 SV=1	0.000107186	0.000107186
Carbamidomethyl[C]	Q99497	46	PARK7_HUMAN Parkinson disease protein 7 OS=Homo sapiens OX=9606 GN=PARK7 PE=1 SV=2		PARK7	AGIKVTVAGLAGKDPVQC(Carbamidomethyl[C])SR VTVAGLAGKDPVQC(Carbamidomethyl[C])SR RAGIKVTVAGLAGKDPVQC(Carbamidomethyl[C])SR	5	PARK7_HUMAN Parkinson disease protein 7 OS=Homo sapiens OX=9606 GN=PARK7 PE=1 SV=2	0.000110396 0.000565842 0.00662189 0.0154323 0.0404336	0.00662189
Carbamidomethyl[C]	P07437	211	TBB5_HUMAN Tubulin beta chain OS=Homo sapiens OX=9606 GN=TUBB PE=1 SV=2		TUBB	VSDTVVEPYNATLSVHQLVENTDETYC(Carbamidomethyl[C])IDNEALYDIC(Carbamidomethyl[C])FR VSDTVVEPYNATLSVHQLVENTDETYCIDNEALYDIC(Carbamidomethyl[C])FR	4	TBB5_HUMAN Tubulin beta chain OS=Homo sapiens OX=9606 GN=TUBB PE=1 SV=2	0.000118982 0.000168767 0.000256166 0.294032	0.000212467
Carbamidomethyl[C]	Q9BUF5	211	TBB6_HUMAN Tubulin beta-6 chain OS=Homo sapiens OX=9606 GN=TUBB6 PE=1 SV=1		TUBB6	VSDTVVEPYNATLSVHQLVENTDETYC(Carbamidomethyl[C])IDNEALYDIC(Carbamidomethyl[C])FR VSDTVVEPYNATLSVHQLVENTDETYCIDNEALYDIC(Carbamidomethyl[C])FR	4	TBB6_HUMAN Tubulin beta-6 chain OS=Homo sapiens OX=9606 GN=TUBB6 PE=1 SV=1	0.000118982 0.000168767 0.000256166 0.294032	0.000212467
Carbamidomethyl[C]	Q9BVA1	211	TBB2B_HUMAN Tubulin beta-2B chain OS=Homo sapiens OX=9606 GN=TUBB2B PE=1 SV=1		TUBB2B	VSDTVVEPYNATLSVHQLVENTDETYC(Carbamidomethyl[C])IDNEALYDIC(Carbamidomethyl[C])FR VSDTVVEPYNATLSVHQLVENTDETYCIDNEALYDIC(Carbamidomethyl[C])FR	4	TBB2B_HUMAN Tubulin beta-2B chain OS=Homo sapiens OX=9606 GN=TUBB2B PE=1 SV=1	0.000118982 0.000168767 0.000256166 0.294032	0.000212467
Carbamidomethyl[C]	P68371	211	TBB4B_HUMAN Tubulin beta-4B chain OS=Homo sapiens OX=9606 GN=TUBB4B PE=1 SV=1		TUBB4B	VSDTVVEPYNATLSVHQLVENTDETYC(Carbamidomethyl[C])IDNEALYDIC(Carbamidomethyl[C])FR VSDTVVEPYNATLSVHQLVENTDETYCIDNEALYDIC(Carbamidomethyl[C])FR	4	TBB4B_HUMAN Tubulin beta-4B chain OS=Homo sapiens OX=9606 GN=TUBB4B PE=1 SV=1	0.000118982 0.000168767 0.000256166 0.294032	0.000212467
Carbamidomethyl[C]	Q9HC84	4193	MUC5B_HUMAN Mucin-5B OS=Homo sapiens OX=9606 GN=MUC5B PE=1 SV=3		MUC5B	AQAQPGVPLGELGQVVEC(Carbamidomethyl[C])SLDFGLVCR AQAQPGVPLGELGQVVEC(Carbamidomethyl[C])SLDFGLVC(Carbamidomethyl[C])R	4	MUC5B_HUMAN Mucin-5B OS=Homo sapiens OX=9606 GN=MUC5B PE=1 SV=3	0.000131364 0.0365507 0.140552 0.187786	0.0885514
Carbamidomethyl[C]	P00441	7	SODC_HUMAN Superoxide dismutase [Cu-Zn] OS=Homo sapiens OX=9606 GN=SOD1 PE=1 SV=2		SOD1	AVC(Carbamidomethyl[C])VLKGDGPVQGIINFEQK	2	SODC_HUMAN Superoxide dismutase [Cu-Zn] OS=Homo sapiens OX=9606 GN=SOD1 PE=1 SV=2	0.000136837 0.0163208	0.00822882
Carbamidomethyl[C]	O00299	223	CLIC1_HUMAN Chloride intracellular channel protein 1 OS=Homo sapiens OX=9606 GN=CLIC1 PE=1 SV=4		CLIC1	YLSNAYAREEFASTC(Carbamidomethyl[C])PDDEEIELAYEQVAK EEFASTC(Carbamidomethyl[C])PDDEEIELAYEQVAK	5	CLIC1_HUMAN Chloride intracellular channel protein 1 OS=Homo sapiens OX=9606 GN=CLIC1 PE=1 SV=4	0.000140545 0.000198163 0.00479975 0.0236599 0.138643	0.00479975
Carbamidomethyl[C]	P23528	139	COF1_HUMAN Cofilin-1 OS=Homo sapiens OX=9606 GN=CFL1 PE=1 SV=3		CFL1	LTGIKHELQANC(Carbamidomethyl[C])YEEVKDR KLTGIKHELQANC(Carbamidomethyl[C])YEEVKDR	2	COF1_HUMAN Cofilin-1 OS=Homo sapiens OX=9606 GN=CFL1 PE=1 SV=3	0.000141326 0.17508	0.0876107
Carbamidomethyl[C]	Q06830	173	PRDX1_HUMAN Peroxiredoxin-1 OS=Homo sapiens OX=9606 GN=PRDX1 PE=1 SV=1		PRDX1	LVQAFQFTDKHGEVC(Carbamidomethyl[C])PAGWKPGSDTIKPDVQK	4	PRDX1_HUMAN Peroxiredoxin-1 OS=Homo sapiens OX=9606 GN=PRDX1 PE=1 SV=1	0.000150457 0.00629666 0.0594298 0.0742381	0.0328632
Carbamidomethyl[C]	O00151	45	PDLI1_HUMAN PDZ and LIM domain protein 1 OS=Homo sapiens OX=9606 GN=PDLIM1 PE=1 SV=4		PDLIM1	AALANLC(Carbamidomethyl[C])IGDVITAIDGENTSNMTHLEAQNR	1	PDLI1_HUMAN PDZ and LIM domain protein 1 OS=Homo sapiens OX=9606 GN=PDLIM1 PE=1 SV=4	0.00015134	0.00015134
Carbamidomethyl[C]	Q99497	106	PARK7_HUMAN Parkinson disease protein 7 OS=Homo sapiens OX=9606 GN=PARK7 PE=1 SV=2		PARK7	KGLIAAIC(Carbamidomethyl[C])AGPTALLAHEIGFGSK	1	PARK7_HUMAN Parkinson disease protein 7 OS=Homo sapiens OX=9606 GN=PARK7 PE=1 SV=2	0.000151402	0.000151402
Carbamidomethyl[C]	Q01518	93	CAP1_HUMAN Adenylyl cyclase-associated protein 1 OS=Homo sapiens OX=9606 GN=CAP1 PE=1 SV=5		CAP1	ALLVTASQC(Carbamidomethyl[C])QQPAENKLSDLLAPISEQIKEVITFR	2	CAP1_HUMAN Adenylyl cyclase-associated protein 1 OS=Homo sapiens OX=9606 GN=CAP1 PE=1 SV=5	0.000155659 0.0101199	0.00513778
Carbamidomethyl[C]	P01024	559	CO3_HUMAN Complement C3 OS=Homo sapiens OX=9606 GN=C3 PE=1 SV=2		C3	EVVADSVWVDVKDSC(Carbamidomethyl[C])VGSLVVK DSC(Carbamidomethyl[C])VGSLVVK	2	CO3_HUMAN Complement C3 OS=Homo sapiens OX=9606 GN=C3 PE=1 SV=2	0.00015583 0.107293	0.0537244
Carbamidomethyl[C]	Q13938	152	CAYP1_HUMAN Calcyphosin OS=Homo sapiens OX=9606 GN=CAPS PE=1 SV=2		CAPS	LGLVLDQAEAEGVC(Carbamidomethyl[C])R LGLVLDQAEAEGVC(Carbamidomethyl[C])RK	11	CAYP1_HUMAN Calcyphosin OS=Homo sapiens OX=9606 GN=CAPS PE=1 SV=2	0.000164401 0.000191838 0.000223805 0.00186012 0.00396005 0.0181336 0.020099 0.0360282 0.0769512 0.255837 0.273382	0.0181336
Carbamidomethyl[C]	P35754	83	GLRX1_HUMAN Glutaredoxin-1 OS=Homo sapiens OX=9606 GN=GLRX PE=1 SV=2		GLRX	VFIGKDC(Carbamidomethyl[C])IGGC(Carbamidomethyl[C])SDLVSLQQSGELLTR	1	GLRX1_HUMAN Glutaredoxin-1 OS=Homo sapiens OX=9606 GN=GLRX PE=1 SV=2	0.00018745	0.00018745
Carbamidomethyl[C]	P35754	79	GLRX1_HUMAN Glutaredoxin-1 OS=Homo sapiens OX=9606 GN=GLRX PE=1 SV=2		GLRX	VFIGKDC(Carbamidomethyl[C])IGGC(Carbamidomethyl[C])SDLVSLQQSGELLTR	1	GLRX1_HUMAN Glutaredoxin-1 OS=Homo sapiens OX=9606 GN=GLRX PE=1 SV=2	0.00018745	0.00018745
Carbamidomethyl[C]	O00299	178	CLIC1_HUMAN Chloride intracellular channel protein 1 OS=Homo sapiens OX=9606 GN=CLIC1 PE=1 SV=4		CLIC1	FLDGNELTLADC(Carbamidomethyl[C])NLLPK KFLDGNELTLADC(Carbamidomethyl[C])NLLPK	4	CLIC1_HUMAN Chloride intracellular channel protein 1 OS=Homo sapiens OX=9606 GN=CLIC1 PE=1 SV=4	0.000192606 0.00161108 0.00485688 0.00666982	0.00323398
Carbamidomethyl[C]	P30044	204	PRDX5_HUMAN Peroxiredoxin-5, mitochondrial OS=Homo sapiens OX=9606 GN=PRDX5 PE=1 SV=4		PRDX5	ALNVEPDGTGLTC(Carbamidomethyl[C])SLAPNIISQL	3	PRDX5_HUMAN Peroxiredoxin-5, mitochondrial OS=Homo sapiens OX=9606 GN=PRDX5 PE=1 SV=4	0.000195877 0.000681985 0.00403466	0.000681985
Carbamidomethyl[C]	P07858	319	CATB_HUMAN Cathepsin B OS=Homo sapiens OX=9606 GN=CTSB PE=1 SV=3		CTSB	GQDHC(Carbamidomethyl[C])GIESEVVAGIPR ILRGQDHC(Carbamidomethyl[C])GIESEVVAGIPR	2	CATB_HUMAN Cathepsin B OS=Homo sapiens OX=9606 GN=CTSB PE=1 SV=3	0.000196518 0.00679311	0.00349481
Carbamidomethyl[C]	Q9HC84	1576	MUC5B_HUMAN Mucin-5B OS=Homo sapiens OX=9606 GN=MUC5B PE=1 SV=3		MUC5B	VHC(Carbamidomethyl[C])DVHFGLVC(Carbamidomethyl[C])R VHCDVHFGLVC(Carbamidomethyl[C])R	2	MUC5B_HUMAN Mucin-5B OS=Homo sapiens OX=9606 GN=MUC5B PE=1 SV=3	0.000215952 0.00404472	0.00213034
Carbamidomethyl[C]	Q9HC84	1568	MUC5B_HUMAN Mucin-5B OS=Homo sapiens OX=9606 GN=MUC5B PE=1 SV=3		MUC5B	VHC(Carbamidomethyl[C])DVHFGLVC(Carbamidomethyl[C])R VHC(Carbamidomethyl[C])DVHFGLVCR	2	MUC5B_HUMAN Mucin-5B OS=Homo sapiens OX=9606 GN=MUC5B PE=1 SV=3	0.000215952 0.379546	0.189881
Carbamidomethyl[C]	Q9Y6R7	228	FCGBP_HUMAN IgGFc-binding protein OS=Homo sapiens OX=9606 GN=FCGBP PE=1 SV=3		FCGBP	VTASSPVAVLSGHSC(Carbamidomethyl[C])AQK	2	FCGBP_HUMAN IgGFc-binding protein OS=Homo sapiens OX=9606 GN=FCGBP PE=1 SV=3	0.000225156 0.0598572	0.0300412
Carbamidomethyl[C]	Q96KP4	161	CNDP2_HUMAN Cytosolic non-specific dipeptidase OS=Homo sapiens OX=9606 GN=CNDP2 PE=1 SV=2		CNDP2	FC(Carbamidomethyl[C])LEGMEESGSEGLDELIFAR	1	CNDP2_HUMAN Cytosolic non-specific dipeptidase OS=Homo sapiens OX=9606 GN=CNDP2 PE=1 SV=2	0.000233032	0.000233032
Carbamidomethyl[C]	P62879	25	GBB2_HUMAN Guanine nucleotide-binding protein G(I)/G(S)/G(T) subunit beta-2 OS=Homo sapiens OX=9606 GN=GNB2 PE=1 SV=3		GNB2	KAC(Carbamidomethyl[C])GDSTLTQITAGLDPVGR	2	GBB2_HUMAN Guanine nucleotide-binding protein G(I)/G(S)/G(T) subunit beta-2 OS=Homo sapiens OX=9606 GN=GNB2 PE=1 SV=3	0.000233826 0.107143	0.0536884
Carbamidomethyl[C]	P98088	4703	MUC5A_HUMAN Mucin-5AC OS=Homo sapiens OX=9606 GN=MUC5AC PE=1 SV=4		MUC5AC	AESHPEVNIEHLGQVVQC(Carbamidomethyl[C])SREEGLVC(Carbamidomethyl[C])R	3	MUC5A_HUMAN Mucin-5AC OS=Homo sapiens OX=9606 GN=MUC5AC PE=1 SV=4	0.000247419 0.026262 0.0449544	0.026262
Carbamidomethyl[C]	P98088	4695	MUC5A_HUMAN Mucin-5AC OS=Homo sapiens OX=9606 GN=MUC5AC PE=1 SV=4		MUC5AC	AESHPEVNIEHLGQVVQC(Carbamidomethyl[C])SREEGLVC(Carbamidomethyl[C])R AESHPEVNIEHLGQVVQC(Carbamidomethyl[C])SR	4	MUC5A_HUMAN Mucin-5AC OS=Homo sapiens OX=9606 GN=MUC5AC PE=1 SV=4	0.000247419 0.0062991 0.026262 0.0449544	0.0162806
Carbamidomethyl[C]	P01034	109	CYTC_HUMAN Cystatin-C OS=Homo sapiens OX=9606 GN=CST3 PE=1 SV=1		CST3	TQPNLDNC(Carbamidomethyl[C])PFHDQPHLK TQPNLDNC(Carbamidomethyl[C])PFHDQPHLKR	3	CYTC_HUMAN Cystatin-C OS=Homo sapiens OX=9606 GN=CST3 PE=1 SV=1	0.000252429 0.00652032 0.0153402	0.00652032
Carbamidomethyl[C]	P31930	154	QCR1_HUMAN Cytochrome b-c1 complex subunit 1, mitochondrial OS=Homo sapiens OX=9606 GN=UQCRC1 PE=1 SV=3		UQCRC1	AVELLGDIVQNC(Carbamidomethyl[C])SLEDSQIEKERDVILR AVELLGDIVQNC(Carbamidomethyl[C])SLEDSQIEKER	2	QCR1_HUMAN Cytochrome b-c1 complex subunit 1, mitochondrial OS=Homo sapiens OX=9606 GN=UQCRC1 PE=1 SV=3	0.00025911 0.181019	0.0906391
Carbamidomethyl[C]	P98088	682	MUC5A_HUMAN Mucin-5AC OS=Homo sapiens OX=9606 GN=MUC5AC PE=1 SV=4		MUC5AC	SEDC(Carbamidomethyl[C])LC(Carbamidomethyl[C])AALSSYVHAC(Carbamidomethyl[C])AAK	1	MUC5A_HUMAN Mucin-5AC OS=Homo sapiens OX=9606 GN=MUC5AC PE=1 SV=4	0.000270654	0.000270654
Carbamidomethyl[C]	P98088	672	MUC5A_HUMAN Mucin-5AC OS=Homo sapiens OX=9606 GN=MUC5AC PE=1 SV=4		MUC5AC	SEDC(Carbamidomethyl[C])LC(Carbamidomethyl[C])AALSSYVHAC(Carbamidomethyl[C])AAK	1	MUC5A_HUMAN Mucin-5AC OS=Homo sapiens OX=9606 GN=MUC5AC PE=1 SV=4	0.000270654	0.000270654
Carbamidomethyl[C]	P98088	670	MUC5A_HUMAN Mucin-5AC OS=Homo sapiens OX=9606 GN=MUC5AC PE=1 SV=4		MUC5AC	SEDC(Carbamidomethyl[C])LC(Carbamidomethyl[C])AALSSYVHAC(Carbamidomethyl[C])AAK	1	MUC5A_HUMAN Mucin-5AC OS=Homo sapiens OX=9606 GN=MUC5AC PE=1 SV=4	0.000270654	0.000270654
Carbamidomethyl[C]	Q9HC84	673	MUC5B_HUMAN Mucin-5B OS=Homo sapiens OX=9606 GN=MUC5B PE=1 SV=3		MUC5B	SEDC(Carbamidomethyl[C])LC(Carbamidomethyl[C])AALSSYVHAC(Carbamidomethyl[C])AAK	1	MUC5B_HUMAN Mucin-5B OS=Homo sapiens OX=9606 GN=MUC5B PE=1 SV=3	0.000270654	0.000270654
Carbamidomethyl[C]	Q9HC84	663	MUC5B_HUMAN Mucin-5B OS=Homo sapiens OX=9606 GN=MUC5B PE=1 SV=3		MUC5B	SEDC(Carbamidomethyl[C])LC(Carbamidomethyl[C])AALSSYVHAC(Carbamidomethyl[C])AAK	1	MUC5B_HUMAN Mucin-5B OS=Homo sapiens OX=9606 GN=MUC5B PE=1 SV=3	0.000270654	0.000270654
Carbamidomethyl[C]	Q9HC84	661	MUC5B_HUMAN Mucin-5B OS=Homo sapiens OX=9606 GN=MUC5B PE=1 SV=3		MUC5B	SEDC(Carbamidomethyl[C])LC(Carbamidomethyl[C])AALSSYVHAC(Carbamidomethyl[C])AAK	1	MUC5B_HUMAN Mucin-5B OS=Homo sapiens OX=9606 GN=MUC5B PE=1 SV=3	0.000270654	0.000270654
Carbamidomethyl[C]	P01833	64	PIGR_HUMAN Polymeric immunoglobulin receptor OS=Homo sapiens OX=9606 GN=PIGR PE=1 SV=4		PIGR	GGC(Carbamidomethyl[C])ITLISSEGYVSSK	4	PIGR_HUMAN Polymeric immunoglobulin receptor OS=Homo sapiens OX=9606 GN=PIGR PE=1 SV=4	0.000277978 0.00226727 0.0193932 0.151164	0.0108302
Carbamidomethyl[C]	P09525	108	ANXA4_HUMAN Annexin A4 OS=Homo sapiens OX=9606 GN=ANXA4 PE=1 SV=4		ANXA4	GAGTDEGC(Carbamidomethyl[C])LIEILASR	2	ANXA4_HUMAN Annexin A4 OS=Homo sapiens OX=9606 GN=ANXA4 PE=1 SV=4	0.000281443 0.00280056	0.001541
Carbamidomethyl[C]	P30044	100	PRDX5_HUMAN Peroxiredoxin-5, mitochondrial OS=Homo sapiens OX=9606 GN=PRDX5 PE=1 SV=4		PRDX5	KGVLFGVPGAFTPGC(Carbamidomethyl[C])SK GVLFGVPGAFTPGC(Carbamidomethyl[C])SK	6	PRDX5_HUMAN Peroxiredoxin-5, mitochondrial OS=Homo sapiens OX=9606 GN=PRDX5 PE=1 SV=4	0.000288171 0.000351792 0.00183133 0.022277 0.0424049 0.246442	0.0120542
Carbamidomethyl[C]	P18065	227	IBP2_HUMAN Insulin-like growth factor-binding protein 2 OS=Homo sapiens OX=9606 GN=IGFBP2 PE=1 SV=2		IGFBP2	TPC(Carbamidomethyl[C])QQELDQVLER	4	IBP2_HUMAN Insulin-like growth factor-binding protein 2 OS=Homo sapiens OX=9606 GN=IGFBP2 PE=1 SV=2	0.000327439 0.0100769 0.0362812 0.0660457	0.023179
Carbamidomethyl[C]	P15311	117	EZRI_HUMAN Ezrin OS=Homo sapiens OX=9606 GN=EZR PE=1 SV=4		EZR	EGILSDEIYC(Carbamidomethyl[C])PPETAVLLGSYAVQAK	1	EZRI_HUMAN Ezrin OS=Homo sapiens OX=9606 GN=EZR PE=1 SV=4	0.000349548	0.000349548
Carbamidomethyl[C]	P07741	83	APT_HUMAN Adenine phosphoribosyltransferase OS=Homo sapiens OX=9606 GN=APRT PE=1 SV=2		APRT	GFLFGPSLAQELGLGC(Carbamidomethyl[C])VLIR	3	APT_HUMAN Adenine phosphoribosyltransferase OS=Homo sapiens OX=9606 GN=APRT PE=1 SV=2	0.000355774 0.000563365 0.162165	0.000563365
Carbamidomethyl[C]	Q01469	67	FABP5_HUMAN Fatty acid-binding protein 5 OS=Homo sapiens OX=9606 GN=FABP5 PE=1 SV=3		FABP5	TTQFSC(Carbamidomethyl[C])TLGEKFEETTADGR TTQFSC(Carbamidomethyl[C])TLGEKFEETTADGRK	5	FABP5_HUMAN Fatty acid-binding protein 5 OS=Homo sapiens OX=9606 GN=FABP5 PE=1 SV=3	0.000358738 0.000966473 0.00158066 0.00624667 0.101609	0.00158066
Carbamidomethyl[C]	P31949	13	S10AB_HUMAN Protein S100-A11 OS=Homo sapiens OX=9606 GN=S100A11 PE=1 SV=2		S100A11	ISSPTETERC(Carbamidomethyl[C])IESLIAVFQK C(Carbamidomethyl[C])IESLIAVFQK	3	S10AB_HUMAN Protein S100-A11 OS=Homo sapiens OX=9606 GN=S100A11 PE=1 SV=2	0.00039769 0.00848377 0.0116551	0.00848377
Carbamidomethyl[C]	P00558	99	PGK1_HUMAN Phosphoglycerate kinase 1 OS=Homo sapiens OX=9606 GN=PGK1 PE=1 SV=3		PGK1	SLLGKDVLFLKDC(Carbamidomethyl[C])VGPEVEK	3	PGK1_HUMAN Phosphoglycerate kinase 1 OS=Homo sapiens OX=9606 GN=PGK1 PE=1 SV=3	0.000416511 0.0619375 0.235281	0.0619375
Carbamidomethyl[C]	P06733	119	ENOA_HUMAN Alpha-enolase OS=Homo sapiens OX=9606 GN=ENO1 PE=1 SV=2		ENO1	FGANAILGVSLAVC(Carbamidomethyl[C])K SKFGANAILGVSLAVC(Carbamidomethyl[C])K	2	ENOA_HUMAN Alpha-enolase OS=Homo sapiens OX=9606 GN=ENO1 PE=1 SV=2	0.000434761 0.00168831	0.00106154
Carbamidomethyl[C]	P09104	119	ENOG_HUMAN Gamma-enolase OS=Homo sapiens OX=9606 GN=ENO2 PE=1 SV=3		ENO2	FGANAILGVSLAVC(Carbamidomethyl[C])K SKFGANAILGVSLAVC(Carbamidomethyl[C])K	2	ENOG_HUMAN Gamma-enolase OS=Homo sapiens OX=9606 GN=ENO2 PE=1 SV=3	0.000434761 0.00168831	0.00106154
Carbamidomethyl[C]	P61769	45	B2MG_HUMAN Beta-2-microglobulin OS=Homo sapiens OX=9606 GN=B2M PE=1 SV=1		B2M	SNFLNC(Carbamidomethyl[C])YVSGFHPSDIEVDLLK	1	B2MG_HUMAN Beta-2-microglobulin OS=Homo sapiens OX=9606 GN=B2M PE=1 SV=1	0.000466624	0.000466624
Carbamidomethyl[C]	O43252	165	PAPS1_HUMAN Bifunctional 3'-phosphoadenosine 5'-phosphosulfate synthase 1 OS=Homo sapiens OX=9606 GN=PAPSS1 PE=1 SV=2		PAPSS1	QIHEGASLPFFEVFVDAPLHVC(Carbamidomethyl[C])EQR	1	PAPS1_HUMAN Bifunctional 3'-phosphoadenosine 5'-phosphosulfate synthase 1 OS=Homo sapiens OX=9606 GN=PAPSS1 PE=1 SV=2	0.000480756	0.000480756
Carbamidomethyl[C]	Q9HC84	1380	MUC5B_HUMAN Mucin-5B OS=Homo sapiens OX=9606 GN=MUC5B PE=1 SV=3		MUC5B	GYQVC(Carbamidomethyl[C])PVLADIEC(Carbamidomethyl[C])R GYQVCPVLADIEC(Carbamidomethyl[C])R QRGYQVC(Carbamidomethyl[C])PVLADIEC(Carbamidomethyl[C])R	6	MUC5B_HUMAN Mucin-5B OS=Homo sapiens OX=9606 GN=MUC5B PE=1 SV=3	0.000480919 0.000548168 0.00215407 0.00597487 0.00921057 0.0830896	0.00406447
Carbamidomethyl[C]	Q9HC84	1372	MUC5B_HUMAN Mucin-5B OS=Homo sapiens OX=9606 GN=MUC5B PE=1 SV=3		MUC5B	GYQVC(Carbamidomethyl[C])PVLADIEC(Carbamidomethyl[C])R QRGYQVC(Carbamidomethyl[C])PVLADIEC(Carbamidomethyl[C])R GYQVC(Carbamidomethyl[C])PVLADIECR	6	MUC5B_HUMAN Mucin-5B OS=Homo sapiens OX=9606 GN=MUC5B PE=1 SV=3	0.000480919 0.000548168 0.00597487 0.00921057 0.0830896 0.218408	0.00759272
Carbamidomethyl[C]	P00751	62	CFAB_HUMAN Complement factor B OS=Homo sapiens OX=9606 GN=CFB PE=1 SV=2		CFB	LLQEGQALEYVC(Carbamidomethyl[C])PSGFYPYPVQTR	2	CFAB_HUMAN Complement factor B OS=Homo sapiens OX=9606 GN=CFB PE=1 SV=2	0.000489821 0.00056677	0.000528295
Carbamidomethyl[C]	P00352	186	AL1A1_HUMAN Retinal dehydrogenase 1 OS=Homo sapiens OX=9606 GN=ALDH1A1 PE=1 SV=2		ALDH1A1	IGPALSC(Carbamidomethyl[C])GNTVVVKPAEQTPLTALHVASLIK	1	AL1A1_HUMAN Retinal dehydrogenase 1 OS=Homo sapiens OX=9606 GN=ALDH1A1 PE=1 SV=2	0.000504433	0.000504433
Carbamidomethyl[C]	P10809	442	CH60_HUMAN 60 kDa heat shock protein, mitochondrial OS=Homo sapiens OX=9606 GN=HSPD1 PE=1 SV=2		HSPD1	AAVEEGIVLGGGC(Carbamidomethyl[C])ALLR	1	CH60_HUMAN 60 kDa heat shock protein, mitochondrial OS=Homo sapiens OX=9606 GN=HSPD1 PE=1 SV=2	0.000505776	0.000505776
Carbamidomethyl[C]	Q9HC84	4201	MUC5B_HUMAN Mucin-5B OS=Homo sapiens OX=9606 GN=MUC5B PE=1 SV=3		MUC5B	AQAQPGVPLGELGQVVECSLDFGLVC(Carbamidomethyl[C])R AQAQPGVPLGELGQVVEC(Carbamidomethyl[C])SLDFGLVC(Carbamidomethyl[C])R	3	MUC5B_HUMAN Mucin-5B OS=Homo sapiens OX=9606 GN=MUC5B PE=1 SV=3	0.000520261 0.140552 0.187786	0.140552
Carbamidomethyl[C]	Q01469	87	FABP5_HUMAN Fatty acid-binding protein 5 OS=Homo sapiens OX=9606 GN=FABP5 PE=1 SV=3		FABP5	TQTVC(Carbamidomethyl[C])NFTDGALVQHQEWDGKESTITR KTQTVC(Carbamidomethyl[C])NFTDGALVQHQEWDGKESTITRK KTQTVC(Carbamidomethyl[C])NFTDGALVQHQEWDGKESTITR	4	FABP5_HUMAN Fatty acid-binding protein 5 OS=Homo sapiens OX=9606 GN=FABP5 PE=1 SV=3	0.000522679 0.00477122 0.0197824 0.347875	0.0122768
Carbamidomethyl[C]	P28066	47	PSA5_HUMAN Proteasome subunit alpha type-5 OS=Homo sapiens OX=9606 GN=PSMA5 PE=1 SV=3		PSMA5	LGSTAIGIQTSEGVC(Carbamidomethyl[C])LAVEKR	2	PSA5_HUMAN Proteasome subunit alpha type-5 OS=Homo sapiens OX=9606 GN=PSMA5 PE=1 SV=3	0.0005432 0.00351708	0.00203014
Carbamidomethyl[C]	Q8TDL5	158	BPIB1_HUMAN BPI fold-containing family B member 1 OS=Homo sapiens OX=9606 GN=BPIFB1 PE=1 SV=1		BPIFB1	LVLSDC(Carbamidomethyl[C])ATSHGSLR	2	BPIB1_HUMAN BPI fold-containing family B member 1 OS=Homo sapiens OX=9606 GN=BPIFB1 PE=1 SV=1	0.000584126 0.0392053	0.0198947
Carbamidomethyl[C]	P62873	294	GBB1_HUMAN Guanine nucleotide-binding protein G(I)/G(S)/G(T) subunit beta-1 OS=Homo sapiens OX=9606 GN=GNB1 PE=1 SV=3		GNB1	LLLAGYDDFNC(Carbamidomethyl[C])NVWDALKADR	1	GBB1_HUMAN Guanine nucleotide-binding protein G(I)/G(S)/G(T) subunit beta-1 OS=Homo sapiens OX=9606 GN=GNB1 PE=1 SV=3	0.000586301	0.000586301
Carbamidomethyl[C]	P31930	410	QCR1_HUMAN Cytochrome b-c1 complex subunit 1, mitochondrial OS=Homo sapiens OX=9606 GN=UQCRC1 PE=1 SV=3		UQCRC1	NALVSHLDGTTPVC(Carbamidomethyl[C])EDIGR	1	QCR1_HUMAN Cytochrome b-c1 complex subunit 1, mitochondrial OS=Homo sapiens OX=9606 GN=UQCRC1 PE=1 SV=3	0.000639848	0.000639848
Carbamidomethyl[C]	P47929	39	LEG7_HUMAN Galectin-7 OS=Homo sapiens OX=9606 GN=LGALS7 PE=1 SV=2		LGALS7	FHVNLLC(Carbamidomethyl[C])GEEQGSDAALHFNPR	2	LEG7_HUMAN Galectin-7 OS=Homo sapiens OX=9606 GN=LGALS7 PE=1 SV=2	0.000646617 0.00554168	0.00309415
Carbamidomethyl[C]	P01833	152	PIGR_HUMAN Polymeric immunoglobulin receptor OS=Homo sapiens OX=9606 GN=PIGR PE=1 SV=4		PIGR	TVTINC(Carbamidomethyl[C])PFKTENAQK TVTINC(Carbamidomethyl[C])PFKTENAQKR TVTINC(Carbamidomethyl[C])PFK	13	PIGR_HUMAN Polymeric immunoglobulin receptor OS=Homo sapiens OX=9606 GN=PIGR PE=1 SV=4	0.000697779 0.00124673 0.00334233 0.00352227 0.00446665 0.0113366 0.0176781 0.0300728 0.0355846 0.0929581 0.10054 0.110405 0.230841	0.0176781
Carbamidomethyl[C]	P01024	873	CO3_HUMAN Complement C3 OS=Homo sapiens OX=9606 GN=C3 PE=1 SV=2		C3	VELLHNPAFC(Carbamidomethyl[C])SLATTK VRVELLHNPAFC(Carbamidomethyl[C])SLATTK	3	CO3_HUMAN Complement C3 OS=Homo sapiens OX=9606 GN=C3 PE=1 SV=2	0.000944481 0.00308637 0.0315244	0.00308637
Carbamidomethyl[C]	P07900	374	HS90A_HUMAN Heat shock protein HSP 90-alpha OS=Homo sapiens OX=9606 GN=HSP90AA1 PE=1 SV=5		HSP90AA1	RVFIMDNC(Carbamidomethyl[C])EELIPEYLNFIR VFIMDNC(Carbamidomethyl[C])EELIPEYLNFIR	4	HS90A_HUMAN Heat shock protein HSP 90-alpha OS=Homo sapiens OX=9606 GN=HSP90AA1 PE=1 SV=5	0.00097173 0.0512899 0.0656606 0.307995	0.0584752
Carbamidomethyl[C]	P80188	195	NGAL_HUMAN Neutrophil gelatinase-associated lipocalin OS=Homo sapiens OX=9606 GN=LCN2 PE=1 SV=2		LCN2	SLGLPENHIVFPVPIDQC(Carbamidomethyl[C])IDG	4	NGAL_HUMAN Neutrophil gelatinase-associated lipocalin OS=Homo sapiens OX=9606 GN=LCN2 PE=1 SV=2	0.000979694 0.00217687 0.00342972 0.350343	0.00280329
Carbamidomethyl[C]	Q9HC84	1096	MUC5B_HUMAN Mucin-5B OS=Homo sapiens OX=9606 GN=MUC5B PE=1 SV=3		MUC5B	QC(Carbamidomethyl[C])SILHGPTFAAC(Carbamidomethyl[C])R	1	MUC5B_HUMAN Mucin-5B OS=Homo sapiens OX=9606 GN=MUC5B PE=1 SV=3	0.0011007	0.0011007
Carbamidomethyl[C]	Q9HC84	1085	MUC5B_HUMAN Mucin-5B OS=Homo sapiens OX=9606 GN=MUC5B PE=1 SV=3		MUC5B	QC(Carbamidomethyl[C])SILHGPTFAAC(Carbamidomethyl[C])R	1	MUC5B_HUMAN Mucin-5B OS=Homo sapiens OX=9606 GN=MUC5B PE=1 SV=3	0.0011007	0.0011007
Carbamidomethyl[C]	P06748	21	NPM_HUMAN Nucleophosmin OS=Homo sapiens OX=9606 GN=NPM1 PE=1 SV=2		NPM1	LFGC(Carbamidomethyl[C])ELKADKDYHFKVDNDENEHQLSLR	1	NPM_HUMAN Nucleophosmin OS=Homo sapiens OX=9606 GN=NPM1 PE=1 SV=2	0.0011084	0.0011084
Carbamidomethyl[C]	Q8WXI7	13996	MUC16_HUMAN Mucin-16 OS=Homo sapiens OX=9606 GN=MUC16 PE=1 SV=3		MUC16	NGAETRVDLLC(Carbamidomethyl[C])TYLQPLSGPGLPIK	1	MUC16_HUMAN Mucin-16 OS=Homo sapiens OX=9606 GN=MUC16 PE=1 SV=3	0.00114692	0.00114692
Carbamidomethyl[C]	P02787	596	TRFE_HUMAN Serotransferrin OS=Homo sapiens OX=9606 GN=TF PE=1 SV=3		TF	NLNEKDYELLC(Carbamidomethyl[C])LDGTRKPVEEYANC(Carbamidomethyl[C])HLAR	2	TRFE_HUMAN Serotransferrin OS=Homo sapiens OX=9606 GN=TF PE=1 SV=3	0.00118261 0.00446976	0.00282618
Carbamidomethyl[C]	P02787	582	TRFE_HUMAN Serotransferrin OS=Homo sapiens OX=9606 GN=TF PE=1 SV=3		TF	NLNEKDYELLC(Carbamidomethyl[C])LDGTRKPVEEYANC(Carbamidomethyl[C])HLAR NLNEKDYELLC(Carbamidomethyl[C])LDGTR	3	TRFE_HUMAN Serotransferrin OS=Homo sapiens OX=9606 GN=TF PE=1 SV=3	0.00118261 0.00446976 0.0650091	0.00446976
Carbamidomethyl[C]	O60635	200	TSN1_HUMAN Tetraspanin-1 OS=Homo sapiens OX=9606 GN=TSPAN1 PE=1 SV=2		TSPAN1	AHDQKVEGC(Carbamidomethyl[C])FNQLLYDIR VEGC(Carbamidomethyl[C])FNQLLYDIR QKAHDQKVEGC(Carbamidomethyl[C])FNQLLYDIR	7	TSN1_HUMAN Tetraspanin-1 OS=Homo sapiens OX=9606 GN=TSPAN1 PE=1 SV=2	0.0012104 0.00149909 0.00382326 0.00708553 0.0186411 0.0738049 0.0915554	0.00708553
Carbamidomethyl[C]	Q9Y230	413	RUVB2_HUMAN RuvB-like 2 OS=Homo sapiens OX=9606 GN=RUVBL2 PE=1 SV=3		RUVBL2	YAIQLITAASLVC(Carbamidomethyl[C])R	1	RUVB2_HUMAN RuvB-like 2 OS=Homo sapiens OX=9606 GN=RUVBL2 PE=1 SV=3	0.00124007	0.00124007
Carbamidomethyl[C]	P10768	243	ESTD_HUMAN S-formylglutathione hydrolase OS=Homo sapiens OX=9606 GN=ESD PE=1 SV=2		ESD	SYPGSQLDILIDQGKDDQFLLDGQLLPDNFIAAC(Carbamidomethyl[C])TEK	1	ESTD_HUMAN S-formylglutathione hydrolase OS=Homo sapiens OX=9606 GN=ESD PE=1 SV=2	0.00138041	0.00138041
Carbamidomethyl[C]	P53634	331	CATC_HUMAN Dipeptidyl peptidase 1 OS=Homo sapiens OX=9606 GN=CTSC PE=1 SV=2		CTSC	YAQDFGLVEEAC(Carbamidomethyl[C])FPYTGTDSPC(Carbamidomethyl[C])K YAQDFGLVEEACFPYTGTDSPC(Carbamidomethyl[C])K	5	CATC_HUMAN Dipeptidyl peptidase 1 OS=Homo sapiens OX=9606 GN=CTSC PE=1 SV=2	0.00146046 0.00169219 0.00267579 0.0172538 0.0407655	0.00267579
Carbamidomethyl[C]	P53634	321	CATC_HUMAN Dipeptidyl peptidase 1 OS=Homo sapiens OX=9606 GN=CTSC PE=1 SV=2		CTSC	YAQDFGLVEEAC(Carbamidomethyl[C])FPYTGTDSPC(Carbamidomethyl[C])K	3	CATC_HUMAN Dipeptidyl peptidase 1 OS=Homo sapiens OX=9606 GN=CTSC PE=1 SV=2	0.00146046 0.0172538 0.0407655	0.0172538
Carbamidomethyl[C]	Q13509	12	TBB3_HUMAN Tubulin beta-3 chain OS=Homo sapiens OX=9606 GN=TUBB3 PE=1 SV=2		TUBB3	MREIVHIQAGQC(Carbamidomethyl[C])GNQIGAK EIVHIQAGQC(Carbamidomethyl[C])GNQIGAK	4	TBB3_HUMAN Tubulin beta-3 chain OS=Homo sapiens OX=9606 GN=TUBB3 PE=1 SV=2	0.00155079 0.0035305 0.0320693 0.0778812	0.0177999
Carbamidomethyl[C]	P07437	12	TBB5_HUMAN Tubulin beta chain OS=Homo sapiens OX=9606 GN=TUBB PE=1 SV=2		TUBB	MREIVHIQAGQC(Carbamidomethyl[C])GNQIGAK EIVHIQAGQC(Carbamidomethyl[C])GNQIGAK	4	TBB5_HUMAN Tubulin beta chain OS=Homo sapiens OX=9606 GN=TUBB PE=1 SV=2	0.00155079 0.0035305 0.0320693 0.0778812	0.0177999
Carbamidomethyl[C]	Q9BVA1	12	TBB2B_HUMAN Tubulin beta-2B chain OS=Homo sapiens OX=9606 GN=TUBB2B PE=1 SV=1		TUBB2B	MREIVHIQAGQC(Carbamidomethyl[C])GNQIGAK EIVHIQAGQC(Carbamidomethyl[C])GNQIGAK	4	TBB2B_HUMAN Tubulin beta-2B chain OS=Homo sapiens OX=9606 GN=TUBB2B PE=1 SV=1	0.00155079 0.0035305 0.0320693 0.0778812	0.0177999
Carbamidomethyl[C]	Q13885	12	TBB2A_HUMAN Tubulin beta-2A chain OS=Homo sapiens OX=9606 GN=TUBB2A PE=1 SV=1		TUBB2A	MREIVHIQAGQC(Carbamidomethyl[C])GNQIGAK EIVHIQAGQC(Carbamidomethyl[C])GNQIGAK	4	TBB2A_HUMAN Tubulin beta-2A chain OS=Homo sapiens OX=9606 GN=TUBB2A PE=1 SV=1	0.00155079 0.0035305 0.0320693 0.0778812	0.0177999
Carbamidomethyl[C]	P18669	55	PGAM1_HUMAN Phosphoglycerate mutase 1 OS=Homo sapiens OX=9606 GN=PGAM1 PE=1 SV=2		PGAM1	DAGYEFDIC(Carbamidomethyl[C])FTSVQKR	1	PGAM1_HUMAN Phosphoglycerate mutase 1 OS=Homo sapiens OX=9606 GN=PGAM1 PE=1 SV=2	0.00157537	0.00157537
Carbamidomethyl[C]	P30838	229	AL3A1_HUMAN Aldehyde dehydrogenase, dimeric NADP-preferring OS=Homo sapiens OX=9606 GN=ALDH3A1 PE=1 SV=3		ALDH3A1	SPC(Carbamidomethyl[C])YVDKNC(Carbamidomethyl[C])DLDVAC(Carbamidomethyl[C])R SPC(Carbamidomethyl[C])YVDKNC(Carbamidomethyl[C])DLDVAC(Carbamidomethyl[C])RR	4	AL3A1_HUMAN Aldehyde dehydrogenase, dimeric NADP-preferring OS=Homo sapiens OX=9606 GN=ALDH3A1 PE=1 SV=3	0.00173564 0.00187532 0.0417624 0.115225	0.0218189
Carbamidomethyl[C]	P30838	223	AL3A1_HUMAN Aldehyde dehydrogenase, dimeric NADP-preferring OS=Homo sapiens OX=9606 GN=ALDH3A1 PE=1 SV=3		ALDH3A1	SPC(Carbamidomethyl[C])YVDKNC(Carbamidomethyl[C])DLDVAC(Carbamidomethyl[C])R SPC(Carbamidomethyl[C])YVDKNC(Carbamidomethyl[C])DLDVAC(Carbamidomethyl[C])RR	4	AL3A1_HUMAN Aldehyde dehydrogenase, dimeric NADP-preferring OS=Homo sapiens OX=9606 GN=ALDH3A1 PE=1 SV=3	0.00173564 0.00187532 0.0417624 0.115225	0.0218189
Carbamidomethyl[C]	P30838	217	AL3A1_HUMAN Aldehyde dehydrogenase, dimeric NADP-preferring OS=Homo sapiens OX=9606 GN=ALDH3A1 PE=1 SV=3		ALDH3A1	SPC(Carbamidomethyl[C])YVDKNC(Carbamidomethyl[C])DLDVAC(Carbamidomethyl[C])R SPC(Carbamidomethyl[C])YVDKNC(Carbamidomethyl[C])DLDVAC(Carbamidomethyl[C])RR	4	AL3A1_HUMAN Aldehyde dehydrogenase, dimeric NADP-preferring OS=Homo sapiens OX=9606 GN=ALDH3A1 PE=1 SV=3	0.00173564 0.00187532 0.0417624 0.115225	0.0218189
Carbamidomethyl[C]	P98088	5503	MUC5A_HUMAN Mucin-5AC OS=Homo sapiens OX=9606 GN=MUC5AC PE=1 SV=4		MUC5AC	KAC(Carbamidomethyl[C])PPLSC(Carbamidomethyl[C])SLDEAR AC(Carbamidomethyl[C])PPLSC(Carbamidomethyl[C])SLDEAR	4	MUC5A_HUMAN Mucin-5AC OS=Homo sapiens OX=9606 GN=MUC5AC PE=1 SV=4	0.00176426 0.00209919 0.115176 0.362303	0.0586376
Carbamidomethyl[C]	P98088	5498	MUC5A_HUMAN Mucin-5AC OS=Homo sapiens OX=9606 GN=MUC5AC PE=1 SV=4		MUC5AC	KAC(Carbamidomethyl[C])PPLSC(Carbamidomethyl[C])SLDEAR AC(Carbamidomethyl[C])PPLSC(Carbamidomethyl[C])SLDEAR	4	MUC5A_HUMAN Mucin-5AC OS=Homo sapiens OX=9606 GN=MUC5AC PE=1 SV=4	0.00176426 0.00209919 0.115176 0.362303	0.0586376
Carbamidomethyl[C]	P98088	1081	MUC5A_HUMAN Mucin-5AC OS=Homo sapiens OX=9606 GN=MUC5AC PE=1 SV=4		MUC5AC	LSPSC(Carbamidomethyl[C])PDALAPKDPC(Carbamidomethyl[C])TANPFRK LSPSC(Carbamidomethyl[C])PDALAPKDPC(Carbamidomethyl[C])TANPFR	4	MUC5A_HUMAN Mucin-5AC OS=Homo sapiens OX=9606 GN=MUC5AC PE=1 SV=4	0.00177346 0.0439844 0.113704 0.224354	0.0788442
Carbamidomethyl[C]	P98088	1071	MUC5A_HUMAN Mucin-5AC OS=Homo sapiens OX=9606 GN=MUC5AC PE=1 SV=4		MUC5AC	LSPSC(Carbamidomethyl[C])PDALAPKDPC(Carbamidomethyl[C])TANPFRK LSPSC(Carbamidomethyl[C])PDALAPKDPC(Carbamidomethyl[C])TANPFR LSPSC(Carbamidomethyl[C])PDALAPK	5	MUC5A_HUMAN Mucin-5AC OS=Homo sapiens OX=9606 GN=MUC5AC PE=1 SV=4	0.00177346 0.0439844 0.113704 0.118375 0.224354	0.113704
Carbamidomethyl[C]	Q9HC84	1071	MUC5B_HUMAN Mucin-5B OS=Homo sapiens OX=9606 GN=MUC5B PE=1 SV=3		MUC5B	LSPSC(Carbamidomethyl[C])PDALAPKDPC(Carbamidomethyl[C])TANPFRK LSPSC(Carbamidomethyl[C])PDALAPKDPC(Carbamidomethyl[C])TANPFR	4	MUC5B_HUMAN Mucin-5B OS=Homo sapiens OX=9606 GN=MUC5B PE=1 SV=3	0.00177346 0.0439844 0.113704 0.224354	0.0788442
Carbamidomethyl[C]	Q9HC84	1061	MUC5B_HUMAN Mucin-5B OS=Homo sapiens OX=9606 GN=MUC5B PE=1 SV=3		MUC5B	LSPSC(Carbamidomethyl[C])PDALAPKDPC(Carbamidomethyl[C])TANPFRK LSPSC(Carbamidomethyl[C])PDALAPKDPC(Carbamidomethyl[C])TANPFR LSPSC(Carbamidomethyl[C])PDALAPK	5	MUC5B_HUMAN Mucin-5B OS=Homo sapiens OX=9606 GN=MUC5B PE=1 SV=3	0.00177346 0.0439844 0.113704 0.118375 0.224354	0.113704
Carbamidomethyl[C]	P13489	142	RINI_HUMAN Ribonuclease inhibitor OS=Homo sapiens OX=9606 GN=RNH1 PE=1 SV=2		RNH1	TLPTLQELHLSDNLLGDAGLQLLC(Carbamidomethyl[C])EGLLDPQC(Carbamidomethyl[C])RLEK	1	RINI_HUMAN Ribonuclease inhibitor OS=Homo sapiens OX=9606 GN=RNH1 PE=1 SV=2	0.00179329	0.00179329
Carbamidomethyl[C]	P13489	134	RINI_HUMAN Ribonuclease inhibitor OS=Homo sapiens OX=9606 GN=RNH1 PE=1 SV=2		RNH1	TLPTLQELHLSDNLLGDAGLQLLC(Carbamidomethyl[C])EGLLDPQC(Carbamidomethyl[C])RLEK	1	RINI_HUMAN Ribonuclease inhibitor OS=Homo sapiens OX=9606 GN=RNH1 PE=1 SV=2	0.00179329	0.00179329
Carbamidomethyl[C]	P04406	247	G3P_HUMAN Glyceraldehyde-3-phosphate dehydrogenase OS=Homo sapiens OX=9606 GN=GAPDH PE=1 SV=3		GAPDH	VPTANVSVVDLTC(Carbamidomethyl[C])R	1	G3P_HUMAN Glyceraldehyde-3-phosphate dehydrogenase OS=Homo sapiens OX=9606 GN=GAPDH PE=1 SV=3	0.00180053	0.00180053
Carbamidomethyl[C]	O43175	281	SERA_HUMAN D-3-phosphoglycerate dehydrogenase OS=Homo sapiens OX=9606 GN=PHGDH PE=1 SV=4		PHGDH	ALVDHENVISC(Carbamidomethyl[C])PHLGASTK ALVDHENVISC(Carbamidomethyl[C])PHLGASTKEAQSR	2	SERA_HUMAN D-3-phosphoglycerate dehydrogenase OS=Homo sapiens OX=9606 GN=PHGDH PE=1 SV=4	0.00184193 0.246929	0.124385
Carbamidomethyl[C]	Q9Y6R7	354	FCGBP_HUMAN IgGFc-binding protein OS=Homo sapiens OX=9606 GN=FCGBP PE=1 SV=3		FCGBP	SVPGC(Carbamidomethyl[C])EGVALVVAQTK	2	FCGBP_HUMAN IgGFc-binding protein OS=Homo sapiens OX=9606 GN=FCGBP PE=1 SV=3	0.00184852 0.00617096	0.00400974
Carbamidomethyl[C]	P00450	200	CERU_HUMAN Ceruloplasmin OS=Homo sapiens OX=9606 GN=CP PE=1 SV=1		CP	IYHSHIDAPKDIASGLIGPLIIC(Carbamidomethyl[C])KK DIASGLIGPLIIC(Carbamidomethyl[C])KK IYHSHIDAPKDIASGLIGPLIIC(Carbamidomethyl[C])K DIASGLIGPLIIC(Carbamidomethyl[C])K	6	CERU_HUMAN Ceruloplasmin OS=Homo sapiens OX=9606 GN=CP PE=1 SV=1	0.00185909 0.00546577 0.0063975 0.0281274 0.0301941 0.0869299	0.0172624
Carbamidomethyl[C]	P10809	447	CH60_HUMAN 60 kDa heat shock protein, mitochondrial OS=Homo sapiens OX=9606 GN=HSPD1 PE=1 SV=2		HSPD1	C(Carbamidomethyl[C])IPALDSLTPANEDQKIGIEIIKR	2	CH60_HUMAN 60 kDa heat shock protein, mitochondrial OS=Homo sapiens OX=9606 GN=HSPD1 PE=1 SV=2	0.00188393 0.00676013	0.00432203
Carbamidomethyl[C]	P40926	93	MDHM_HUMAN Malate dehydrogenase, mitochondrial OS=Homo sapiens OX=9606 GN=MDH2 PE=1 SV=3		MDH2	GYLGPEQLPDC(Carbamidomethyl[C])LKGC(Carbamidomethyl[C])DVVVIPAGVPR GC(Carbamidomethyl[C])DVVVIPAGVPR AAVKGYLGPEQLPDC(Carbamidomethyl[C])LKGC(Carbamidomethyl[C])DVVVIPAGVPR	5	MDHM_HUMAN Malate dehydrogenase, mitochondrial OS=Homo sapiens OX=9606 GN=MDH2 PE=1 SV=3	0.00188496 0.0273358 0.0626114 0.120284 0.135895	0.0626114
Carbamidomethyl[C]	P40926	89	MDHM_HUMAN Malate dehydrogenase, mitochondrial OS=Homo sapiens OX=9606 GN=MDH2 PE=1 SV=3		MDH2	GYLGPEQLPDC(Carbamidomethyl[C])LKGC(Carbamidomethyl[C])DVVVIPAGVPR AAVKGYLGPEQLPDC(Carbamidomethyl[C])LKGC(Carbamidomethyl[C])DVVVIPAGVPR GYLGPEQLPDC(Carbamidomethyl[C])LK	4	MDHM_HUMAN Malate dehydrogenase, mitochondrial OS=Homo sapiens OX=9606 GN=MDH2 PE=1 SV=3	0.00188496 0.0626114 0.135895 0.280533	0.0992532
Carbamidomethyl[C]	P37837	250	TALDO_HUMAN Transaldolase OS=Homo sapiens OX=9606 GN=TALDO1 PE=1 SV=2		TALDO1	ALAGC(Carbamidomethyl[C])DFLTISPK	2	TALDO_HUMAN Transaldolase OS=Homo sapiens OX=9606 GN=TALDO1 PE=1 SV=2	0.00213709 0.00685513	0.00449611
Carbamidomethyl[C]	Q9HC84	608	MUC5B_HUMAN Mucin-5B OS=Homo sapiens OX=9606 GN=MUC5B PE=1 SV=3		MUC5B	NSFEDPC(Carbamidomethyl[C])SLSVENENYAR	3	MUC5B_HUMAN Mucin-5B OS=Homo sapiens OX=9606 GN=MUC5B PE=1 SV=3	0.00218933 0.0213787 0.359147	0.0213787
Carbamidomethyl[C]	P21281	207	VATB2_HUMAN V-type proton ATPase subunit B, brain isoform OS=Homo sapiens OX=9606 GN=ATP6V1B2 PE=1 SV=3		ATP6V1B2	GQKIPIFSAAGLPHNEIAAQIC(Carbamidomethyl[C])R	2	VATB2_HUMAN V-type proton ATPase subunit B, brain isoform OS=Homo sapiens OX=9606 GN=ATP6V1B2 PE=1 SV=3	0.00220597 0.0194198	0.0108129
Carbamidomethyl[C]	P15313	201	VATB1_HUMAN V-type proton ATPase subunit B, kidney isoform OS=Homo sapiens OX=9606 GN=ATP6V1B1 PE=1 SV=3		ATP6V1B1	GQKIPIFSAAGLPHNEIAAQIC(Carbamidomethyl[C])R	2	VATB1_HUMAN V-type proton ATPase subunit B, kidney isoform OS=Homo sapiens OX=9606 GN=ATP6V1B1 PE=1 SV=3	0.00220597 0.0194198	0.0108129
Carbamidomethyl[C]	P50995	384	ANX11_HUMAN Annexin A11 OS=Homo sapiens OX=9606 GN=ANXA11 PE=1 SV=1		ANXA11	LGTDESKFNAVLC(Carbamidomethyl[C])SR	1	ANX11_HUMAN Annexin A11 OS=Homo sapiens OX=9606 GN=ANXA11 PE=1 SV=1	0.0022696	0.0022696
Carbamidomethyl[C]	P98088	1429	MUC5A_HUMAN Mucin-5AC OS=Homo sapiens OX=9606 GN=MUC5AC PE=1 SV=4		MUC5AC	SVEC(Carbamidomethyl[C])RAEDAPGVPLR	1	MUC5A_HUMAN Mucin-5AC OS=Homo sapiens OX=9606 GN=MUC5AC PE=1 SV=4	0.0024375	0.0024375
Carbamidomethyl[C]	P98088	1106	MUC5A_HUMAN Mucin-5AC OS=Homo sapiens OX=9606 GN=MUC5AC PE=1 SV=4		MUC5AC	QC(Carbamidomethyl[C])SILHGPTFAAC(Carbamidomethyl[C])HAHVEPAR	1	MUC5A_HUMAN Mucin-5AC OS=Homo sapiens OX=9606 GN=MUC5AC PE=1 SV=4	0.00244413	0.00244413
Carbamidomethyl[C]	P98088	1095	MUC5A_HUMAN Mucin-5AC OS=Homo sapiens OX=9606 GN=MUC5AC PE=1 SV=4		MUC5AC	QC(Carbamidomethyl[C])SILHGPTFAAC(Carbamidomethyl[C])HAHVEPAR	1	MUC5A_HUMAN Mucin-5AC OS=Homo sapiens OX=9606 GN=MUC5AC PE=1 SV=4	0.00244413	0.00244413
Carbamidomethyl[C]	Q9Y265	206	RUVB1_HUMAN RuvB-like 1 OS=Homo sapiens OX=9606 GN=RUVBL1 PE=1 SV=1		RUVBL1	C(Carbamidomethyl[C])DTYATEFDLEAEEYVPLPK	1	RUVB1_HUMAN RuvB-like 1 OS=Homo sapiens OX=9606 GN=RUVBL1 PE=1 SV=1	0.00245924	0.00245924
Carbamidomethyl[C]	Q96NY7	686	CLIC6_HUMAN Chloride intracellular channel protein 6 OS=Homo sapiens OX=9606 GN=CLIC6 PE=2 SV=3		CLIC6	DEFTNTC(Carbamidomethyl[C])PADQEIEHAYSDVAKR YLNNAYARDEFTNTC(Carbamidomethyl[C])PADQEIEHAYSDVAKR	2	CLIC6_HUMAN Chloride intracellular channel protein 6 OS=Homo sapiens OX=9606 GN=CLIC6 PE=2 SV=3	0.00251348 0.00551661	0.00401505
Carbamidomethyl[C]	Q8TC71	135	MIEAP_HUMAN Mitochondria-eating protein OS=Homo sapiens OX=9606 GN=SPATA18 PE=1 SV=1		SPATA18	SQC(Carbamidomethyl[C])NQVQDDLVETEKNLEESKNR	2	MIEAP_HUMAN Mitochondria-eating protein OS=Homo sapiens OX=9606 GN=SPATA18 PE=1 SV=1	0.00257841 0.00672136	0.00464989
Carbamidomethyl[C]	Q9Y265	49	RUVB1_HUMAN RuvB-like 1 OS=Homo sapiens OX=9606 GN=RUVBL1 PE=1 SV=1		RUVBL1	EAC(Carbamidomethyl[C])GVIVELIK	2	RUVB1_HUMAN RuvB-like 1 OS=Homo sapiens OX=9606 GN=RUVBL1 PE=1 SV=1	0.00269938 0.00640628	0.00455283
Carbamidomethyl[C]	Q9H0W9	38	CK054_HUMAN Ester hydrolase C11orf54 OS=Homo sapiens OX=9606 GN=C11orf54 PE=1 SV=1		C11orf54	GLKDNFADVQVSVVDC(Carbamidomethyl[C])PDLTKEPFTFPVK	1	CK054_HUMAN Ester hydrolase C11orf54 OS=Homo sapiens OX=9606 GN=C11orf54 PE=1 SV=1	0.00269981	0.00269981
Carbamidomethyl[C]	P03973	72	SLPI_HUMAN Antileukoproteinase OS=Homo sapiens OX=9606 GN=SLPI PE=1 SV=2		SLPI	C(Carbamidomethyl[C])LDPVDTPNPTR C(Carbamidomethyl[C])LDPVDTPNPTRR	7	SLPI_HUMAN Antileukoproteinase OS=Homo sapiens OX=9606 GN=SLPI PE=1 SV=2	0.00275297 0.00728562 0.0144864 0.0212041 0.0502934 0.11773 0.316831	0.0212041
Carbamidomethyl[C]	P00568	25	KAD1_HUMAN Adenylate kinase isoenzyme 1 OS=Homo sapiens OX=9606 GN=AK1 PE=1 SV=3		AK1	IIFVVGGPGSGKGTQC(Carbamidomethyl[C])EK	1	KAD1_HUMAN Adenylate kinase isoenzyme 1 OS=Homo sapiens OX=9606 GN=AK1 PE=1 SV=3	0.00279772	0.00279772
Carbamidomethyl[C]	P05023	374	AT1A1_HUMAN Sodium/potassium-transporting ATPase subunit alpha-1 OS=Homo sapiens OX=9606 GN=ATP1A1 PE=1 SV=1		ATP1A1	NLEAVETLGSTSTIC(Carbamidomethyl[C])SDKTGTLTQNR	1	AT1A1_HUMAN Sodium/potassium-transporting ATPase subunit alpha-1 OS=Homo sapiens OX=9606 GN=ATP1A1 PE=1 SV=1	0.003052	0.003052
Carbamidomethyl[C]	P13693	28	TCTP_HUMAN Translationally-controlled tumor protein OS=Homo sapiens OX=9606 GN=TPT1 PE=1 SV=1		TPT1	EIADGLC(Carbamidomethyl[C])LEVEGK IREIADGLC(Carbamidomethyl[C])LEVEGK	2	TCTP_HUMAN Translationally-controlled tumor protein OS=Homo sapiens OX=9606 GN=TPT1 PE=1 SV=1	0.00309799 0.0222179	0.0126579
Carbamidomethyl[C]	P30085	20	KCY_HUMAN UMP-CMP kinase OS=Homo sapiens OX=9606 GN=CMPK1 PE=1 SV=3		CMPK1	VLGGPGAGKGTQC(Carbamidomethyl[C])AR	1	KCY_HUMAN UMP-CMP kinase OS=Homo sapiens OX=9606 GN=CMPK1 PE=1 SV=3	0.00310123	0.00310123
Carbamidomethyl[C]	Q9HC84	5359	MUC5B_HUMAN Mucin-5B OS=Homo sapiens OX=9606 GN=MUC5B PE=1 SV=3		MUC5B	GATGGLC(Carbamidomethyl[C])DLTC(Carbamidomethyl[C])PPTK	2	MUC5B_HUMAN Mucin-5B OS=Homo sapiens OX=9606 GN=MUC5B PE=1 SV=3	0.00320306 0.0594282	0.0313156
Carbamidomethyl[C]	Q9HC84	5355	MUC5B_HUMAN Mucin-5B OS=Homo sapiens OX=9606 GN=MUC5B PE=1 SV=3		MUC5B	GATGGLC(Carbamidomethyl[C])DLTC(Carbamidomethyl[C])PPTK	2	MUC5B_HUMAN Mucin-5B OS=Homo sapiens OX=9606 GN=MUC5B PE=1 SV=3	0.00320306 0.0594282	0.0313156
Carbamidomethyl[C]	P55072	77	TERA_HUMAN Transitional endoplasmic reticulum ATPase OS=Homo sapiens OX=9606 GN=VCP PE=1 SV=4		VCP	EAVC(Carbamidomethyl[C])IVLSDDTC(Carbamidomethyl[C])SDEKIR	2	TERA_HUMAN Transitional endoplasmic reticulum ATPase OS=Homo sapiens OX=9606 GN=VCP PE=1 SV=4	0.00341363 0.344341	0.173877
Carbamidomethyl[C]	P55072	69	TERA_HUMAN Transitional endoplasmic reticulum ATPase OS=Homo sapiens OX=9606 GN=VCP PE=1 SV=4		VCP	EAVC(Carbamidomethyl[C])IVLSDDTC(Carbamidomethyl[C])SDEKIR	2	TERA_HUMAN Transitional endoplasmic reticulum ATPase OS=Homo sapiens OX=9606 GN=VCP PE=1 SV=4	0.00341363 0.344341	0.173877
Carbamidomethyl[C]	P27695	208	APEX1_HUMAN DNA-(apurinic or apyrimidinic site) endonuclease OS=Homo sapiens OX=9606 GN=APEX1 PE=1 SV=2		APEX1	KPLVLC(Carbamidomethyl[C])GDLNVAHEEIDLRNPK	1	APEX1_HUMAN DNA-(apurinic or apyrimidinic site) endonuclease OS=Homo sapiens OX=9606 GN=APEX1 PE=1 SV=2	0.00344284	0.00344284
Carbamidomethyl[C]	P17655	82	CAN2_HUMAN Calpain-2 catalytic subunit OS=Homo sapiens OX=9606 GN=CAPN2 PE=1 SV=6		CAPN2	RPTEIC(Carbamidomethyl[C])ADPQFIIGGATR	1	CAN2_HUMAN Calpain-2 catalytic subunit OS=Homo sapiens OX=9606 GN=CAPN2 PE=1 SV=6	0.00350037	0.00350037
Carbamidomethyl[C]	P62258	98	1433E_HUMAN 14-3-3 protein epsilon OS=Homo sapiens OX=9606 GN=YWHAE PE=1 SV=1		YWHAE	LIC(Carbamidomethyl[C])C(Carbamidomethyl[C])DILDVLDKHLIPAANTGESK	1	1433E_HUMAN 14-3-3 protein epsilon OS=Homo sapiens OX=9606 GN=YWHAE PE=1 SV=1	0.0035853	0.0035853
Carbamidomethyl[C]	P62258	97	1433E_HUMAN 14-3-3 protein epsilon OS=Homo sapiens OX=9606 GN=YWHAE PE=1 SV=1		YWHAE	LIC(Carbamidomethyl[C])C(Carbamidomethyl[C])DILDVLDKHLIPAANTGESK	1	1433E_HUMAN 14-3-3 protein epsilon OS=Homo sapiens OX=9606 GN=YWHAE PE=1 SV=1	0.0035853	0.0035853
Carbamidomethyl[C]	P00352	133	AL1A1_HUMAN Retinal dehydrogenase 1 OS=Homo sapiens OX=9606 GN=ALDH1A1 PE=1 SV=2		ALDH1A1	YC(Carbamidomethyl[C])AGWADKIQGR	2	AL1A1_HUMAN Retinal dehydrogenase 1 OS=Homo sapiens OX=9606 GN=ALDH1A1 PE=1 SV=2	0.00358945 0.0270047	0.0152971
Carbamidomethyl[C]	P19957	76	ELAF_HUMAN Elafin OS=Homo sapiens OX=9606 GN=PI3 PE=1 SV=3		PI3	AQEPVKGPVSTKPGSC(Carbamidomethyl[C])PIILIR	3	ELAF_HUMAN Elafin OS=Homo sapiens OX=9606 GN=PI3 PE=1 SV=3	0.00365168 0.293219 0.37096	0.293219
Carbamidomethyl[C]	P10909	313	CLUS_HUMAN Clusterin OS=Homo sapiens OX=9606 GN=CLU PE=1 SV=1		CLU	EILSVDC(Carbamidomethyl[C])STNNPSQAK C(Carbamidomethyl[C])REILSVDC(Carbamidomethyl[C])STNNPSQAK	3	CLUS_HUMAN Clusterin OS=Homo sapiens OX=9606 GN=CLU PE=1 SV=1	0.00382155 0.100843 0.194635	0.100843
Carbamidomethyl[C]	Q01518	427	CAP1_HUMAN Adenylyl cyclase-associated protein 1 OS=Homo sapiens OX=9606 GN=CAP1 PE=1 SV=5		CAP1	NSLDC(Carbamidomethyl[C])EIVSAK	1	CAP1_HUMAN Adenylyl cyclase-associated protein 1 OS=Homo sapiens OX=9606 GN=CAP1 PE=1 SV=5	0.00404416	0.00404416
Carbamidomethyl[C]	P00450	900	CERU_HUMAN Ceruloplasmin OS=Homo sapiens OX=9606 GN=CP PE=1 SV=1		CP	DLYSGLIGPLIVC(Carbamidomethyl[C])R	2	CERU_HUMAN Ceruloplasmin OS=Homo sapiens OX=9606 GN=CP PE=1 SV=1	0.00404855 0.006218	0.00513327
Carbamidomethyl[C]	P06733	357	ENOA_HUMAN Alpha-enolase OS=Homo sapiens OX=9606 GN=ENO1 PE=1 SV=2		ENO1	VNQIGSVTESIQAC(Carbamidomethyl[C])K	2	ENOA_HUMAN Alpha-enolase OS=Homo sapiens OX=9606 GN=ENO1 PE=1 SV=2	0.00422383 0.247742	0.125983
Carbamidomethyl[C]	P80188	107	NGAL_HUMAN Neutrophil gelatinase-associated lipocalin OS=Homo sapiens OX=9606 GN=LCN2 PE=1 SV=2		LCN2	TFVPGC(Carbamidomethyl[C])QPGEFTLGNIK	4	NGAL_HUMAN Neutrophil gelatinase-associated lipocalin OS=Homo sapiens OX=9606 GN=LCN2 PE=1 SV=2	0.00424352 0.0376636 0.0624742 0.373962	0.0500689
Carbamidomethyl[C]	P62873	25	GBB1_HUMAN Guanine nucleotide-binding protein G(I)/G(S)/G(T) subunit beta-1 OS=Homo sapiens OX=9606 GN=GNB1 PE=1 SV=3		GNB1	KAC(Carbamidomethyl[C])ADATLSQITNNIDPVGR	1	GBB1_HUMAN Guanine nucleotide-binding protein G(I)/G(S)/G(T) subunit beta-1 OS=Homo sapiens OX=9606 GN=GNB1 PE=1 SV=3	0.00434745	0.00434745
Carbamidomethyl[C]	Q12765	324	SCRN1_HUMAN Secernin-1 OS=Homo sapiens OX=9606 GN=SCRN1 PE=1 SV=2		SCRN1	TQSPC(Carbamidomethyl[C])FGDDDPAKKEPR	2	SCRN1_HUMAN Secernin-1 OS=Homo sapiens OX=9606 GN=SCRN1 PE=1 SV=2	0.00437288 0.0549648	0.0296688
Carbamidomethyl[C]	Q71DI3	111	H32_HUMAN Histone H3.2 OS=Homo sapiens OX=9606 GN=H3C15 PE=1 SV=3		H3C15	FQSSAVMALQEASEAYLVGLFEDTNLC(Carbamidomethyl[C])AIHAK	2	H32_HUMAN Histone H3.2 OS=Homo sapiens OX=9606 GN=H3C15 PE=1 SV=3	0.00438631 0.00678879	0.00558755
Carbamidomethyl[C]	Q9HC84	712	MUC5B_HUMAN Mucin-5B OS=Homo sapiens OX=9606 GN=MUC5B PE=1 SV=3		MUC5B	YAYVVDAC(Carbamidomethyl[C])QPTC(Carbamidomethyl[C])R YAYVVDACQPTC(Carbamidomethyl[C])R	2	MUC5B_HUMAN Mucin-5B OS=Homo sapiens OX=9606 GN=MUC5B PE=1 SV=3	0.00467789 0.114352	0.0595149
Carbamidomethyl[C]	Q9HC84	708	MUC5B_HUMAN Mucin-5B OS=Homo sapiens OX=9606 GN=MUC5B PE=1 SV=3		MUC5B	YAYVVDAC(Carbamidomethyl[C])QPTC(Carbamidomethyl[C])R YAYVVDAC(Carbamidomethyl[C])QPTCR	2	MUC5B_HUMAN Mucin-5B OS=Homo sapiens OX=9606 GN=MUC5B PE=1 SV=3	0.00467789 0.0681945	0.0364362
Carbamidomethyl[C]	Q06323	22	PSME1_HUMAN Proteasome activator complex subunit 1 OS=Homo sapiens OX=9606 GN=PSME1 PE=1 SV=1		PSME1	VDVFREDLC(Carbamidomethyl[C])TKTENLLGSYFPK	2	PSME1_HUMAN Proteasome activator complex subunit 1 OS=Homo sapiens OX=9606 GN=PSME1 PE=1 SV=1	0.00479732 0.028955	0.0168762
Carbamidomethyl[C]	P36952	323	SPB5_HUMAN Serpin B5 OS=Homo sapiens OX=9606 GN=SERPINB5 PE=1 SV=2		SERPINB5	VC(Carbamidomethyl[C])LEITEDGGDSIEVPGAR	1	SPB5_HUMAN Serpin B5 OS=Homo sapiens OX=9606 GN=SERPINB5 PE=1 SV=2	0.0048074	0.0048074
Carbamidomethyl[C]	P30153	390	2AAA_HUMAN Serine/threonine-protein phosphatase 2A 65 kDa regulatory subunit A alpha isoform OS=Homo sapiens OX=9606 GN=PPP2R1A PE=1 SV=4		PPP2R1A	LNIISNLDC(Carbamidomethyl[C])VNEVIGIR	1	2AAA_HUMAN Serine/threonine-protein phosphatase 2A 65 kDa regulatory subunit A alpha isoform OS=Homo sapiens OX=9606 GN=PPP2R1A PE=1 SV=4	0.00503212	0.00503212
Carbamidomethyl[C]	P30154	402	2AAB_HUMAN Serine/threonine-protein phosphatase 2A 65 kDa regulatory subunit A beta isoform OS=Homo sapiens OX=9606 GN=PPP2R1B PE=1 SV=3		PPP2R1B	LNIISNLDC(Carbamidomethyl[C])VNEVIGIR	1	2AAB_HUMAN Serine/threonine-protein phosphatase 2A 65 kDa regulatory subunit A beta isoform OS=Homo sapiens OX=9606 GN=PPP2R1B PE=1 SV=3	0.00503212	0.00503212
Carbamidomethyl[C]	P03973	43	SLPI_HUMAN Antileukoproteinase OS=Homo sapiens OX=9606 GN=SLPI PE=1 SV=2		SLPI	AGVC(Carbamidomethyl[C])PPKKSAQC(Carbamidomethyl[C])LR	2	SLPI_HUMAN Antileukoproteinase OS=Homo sapiens OX=9606 GN=SLPI PE=1 SV=2	0.00542628 0.133411	0.0694186
Carbamidomethyl[C]	P03973	35	SLPI_HUMAN Antileukoproteinase OS=Homo sapiens OX=9606 GN=SLPI PE=1 SV=2		SLPI	AGVC(Carbamidomethyl[C])PPKKSAQC(Carbamidomethyl[C])LR SFKAGVC(Carbamidomethyl[C])PPKK	3	SLPI_HUMAN Antileukoproteinase OS=Homo sapiens OX=9606 GN=SLPI PE=1 SV=2	0.00542628 0.0698354 0.133411	0.0698354
Carbamidomethyl[C]	P00450	534	CERU_HUMAN Ceruloplasmin OS=Homo sapiens OX=9606 GN=CP PE=1 SV=1		CP	EVGPTNADPVC(Carbamidomethyl[C])LAK	1	CERU_HUMAN Ceruloplasmin OS=Homo sapiens OX=9606 GN=CP PE=1 SV=1	0.00546729	0.00546729
Carbamidomethyl[C]	P18669	153	PGAM1_HUMAN Phosphoglycerate mutase 1 OS=Homo sapiens OX=9606 GN=PGAM1 PE=1 SV=2		PGAM1	YADLTEDQLPSC(Carbamidomethyl[C])ESLKDTIAR	2	PGAM1_HUMAN Phosphoglycerate mutase 1 OS=Homo sapiens OX=9606 GN=PGAM1 PE=1 SV=2	0.00553139 0.0310134	0.0182724
Carbamidomethyl[C]	P31948	461	STIP1_HUMAN Stress-induced-phosphoprotein 1 OS=Homo sapiens OX=9606 GN=STIP1 PE=1 SV=1		STIP1	ALDLDSSC(Carbamidomethyl[C])KEAADGYQR	1	STIP1_HUMAN Stress-induced-phosphoprotein 1 OS=Homo sapiens OX=9606 GN=STIP1 PE=1 SV=1	0.00561988	0.00561988
Carbamidomethyl[C]	P30626	163	SORCN_HUMAN Sorcin OS=Homo sapiens OX=9606 GN=SRI PE=1 SV=1		SRI	ITFDDYIAC(Carbamidomethyl[C])C(Carbamidomethyl[C])VK	2	SORCN_HUMAN Sorcin OS=Homo sapiens OX=9606 GN=SRI PE=1 SV=1	0.00568219 0.0112821	0.00848214
Carbamidomethyl[C]	P30626	162	SORCN_HUMAN Sorcin OS=Homo sapiens OX=9606 GN=SRI PE=1 SV=1		SRI	ITFDDYIAC(Carbamidomethyl[C])C(Carbamidomethyl[C])VK	2	SORCN_HUMAN Sorcin OS=Homo sapiens OX=9606 GN=SRI PE=1 SV=1	0.00568219 0.0112821	0.00848214
Carbamidomethyl[C]	Q9HC84	5243	MUC5B_HUMAN Mucin-5B OS=Homo sapiens OX=9606 GN=MUC5B PE=1 SV=3		MUC5B	DGTTAASC(Carbamidomethyl[C])KDMAK	1	MUC5B_HUMAN Mucin-5B OS=Homo sapiens OX=9606 GN=MUC5B PE=1 SV=3	0.00597077	0.00597077
Carbamidomethyl[C]	P00352	126	AL1A1_HUMAN Retinal dehydrogenase 1 OS=Homo sapiens OX=9606 GN=ALDH1A1 PE=1 SV=2		ALDH1A1	LYSNAYLNDLAGC(Carbamidomethyl[C])IK	3	AL1A1_HUMAN Retinal dehydrogenase 1 OS=Homo sapiens OX=9606 GN=ALDH1A1 PE=1 SV=2	0.00606981 0.0271813 0.0315205	0.0271813
Carbamidomethyl[C]	P24666	146	PPAC_HUMAN Low molecular weight phosphotyrosine protein phosphatase OS=Homo sapiens OX=9606 GN=ACP1 PE=1 SV=3		ACP1	QLIIEDPYYGNDSDFETVYQQC(Carbamidomethyl[C])VR	1	PPAC_HUMAN Low molecular weight phosphotyrosine protein phosphatase OS=Homo sapiens OX=9606 GN=ACP1 PE=1 SV=3	0.00639051	0.00639051
Carbamidomethyl[C]	Q8WYR4	180	RSPH1_HUMAN Radial spoke head 1 homolog OS=Homo sapiens OX=9606 GN=RSPH1 PE=1 SV=1		RSPH1	YVFDVGC(Carbamidomethyl[C])EQHGEYR	1	RSPH1_HUMAN Radial spoke head 1 homolog OS=Homo sapiens OX=9606 GN=RSPH1 PE=1 SV=1	0.00641526	0.00641526
Carbamidomethyl[C]	P17987	147	TCPA_HUMAN T-complex protein 1 subunit alpha OS=Homo sapiens OX=9606 GN=TCP1 PE=1 SV=1		TCP1	YINENLIVNTDELGRDC(Carbamidomethyl[C])LINAAK	2	TCPA_HUMAN T-complex protein 1 subunit alpha OS=Homo sapiens OX=9606 GN=TCP1 PE=1 SV=1	0.00656915 0.103294	0.0549316
Carbamidomethyl[C]	P34931	19	HS71L_HUMAN Heat shock 70 kDa protein 1-like OS=Homo sapiens OX=9606 GN=HSPA1L PE=1 SV=2		HSPA1L	SC(Carbamidomethyl[C])VGVFQHGKVEIIANDQGNR	5	HS71L_HUMAN Heat shock 70 kDa protein 1-like OS=Homo sapiens OX=9606 GN=HSPA1L PE=1 SV=2	0.00673848 0.0262346 0.19425 0.238854 0.369224	0.19425
Carbamidomethyl[C]	P11142	17	HSP7C_HUMAN Heat shock cognate 71 kDa protein OS=Homo sapiens OX=9606 GN=HSPA8 PE=1 SV=1		HSPA8	SC(Carbamidomethyl[C])VGVFQHGKVEIIANDQGNR	5	HSP7C_HUMAN Heat shock cognate 71 kDa protein OS=Homo sapiens OX=9606 GN=HSPA8 PE=1 SV=1	0.00673848 0.0262346 0.19425 0.238854 0.369224	0.19425
Carbamidomethyl[C]	P54652	18	HSP72_HUMAN Heat shock-related 70 kDa protein 2 OS=Homo sapiens OX=9606 GN=HSPA2 PE=1 SV=1		HSPA2	SC(Carbamidomethyl[C])VGVFQHGKVEIIANDQGNR	5	HSP72_HUMAN Heat shock-related 70 kDa protein 2 OS=Homo sapiens OX=9606 GN=HSPA2 PE=1 SV=1	0.00673848 0.0262346 0.19425 0.238854 0.369224	0.19425
Carbamidomethyl[C]	P0DMV8	17	HS71A_HUMAN Heat shock 70 kDa protein 1A OS=Homo sapiens OX=9606 GN=HSPA1A PE=1 SV=1	P0DMV9_17	HSPA1A	SC(Carbamidomethyl[C])VGVFQHGKVEIIANDQGNR AAAIGIDLGTTYSC(Carbamidomethyl[C])VGVFQHGK	6	HS71A_HUMAN Heat shock 70 kDa protein 1A OS=Homo sapiens OX=9606 GN=HSPA1A PE=1 SV=1	0.00673848 0.0262346 0.0502428 0.19425 0.238854 0.369224	0.122246
Carbamidomethyl[C]	P39687	123	AN32A_HUMAN Acidic leucine-rich nuclear phosphoprotein 32 family member A OS=Homo sapiens OX=9606 GN=ANP32A PE=1 SV=1		ANP32A	SLDLFNC(Carbamidomethyl[C])EVTNLNDYRENVFK	1	AN32A_HUMAN Acidic leucine-rich nuclear phosphoprotein 32 family member A OS=Homo sapiens OX=9606 GN=ANP32A PE=1 SV=1	0.00684261	0.00684261
Carbamidomethyl[C]	O43583	132	DENR_HUMAN Density-regulated protein OS=Homo sapiens OX=9606 GN=DENR PE=1 SV=2		DENR	VC(Carbamidomethyl[C])GLATFEIDLKEAQR	1	DENR_HUMAN Density-regulated protein OS=Homo sapiens OX=9606 GN=DENR PE=1 SV=2	0.00704414	0.00704414
Carbamidomethyl[C]	P14618	49	KPYM_HUMAN Pyruvate kinase PKM OS=Homo sapiens OX=9606 GN=PKM PE=1 SV=4		PKM	NTGIIC(Carbamidomethyl[C])TIGPASR	2	KPYM_HUMAN Pyruvate kinase PKM OS=Homo sapiens OX=9606 GN=PKM PE=1 SV=4	0.0070641 0.0240382	0.0155511
Carbamidomethyl[C]	O75083	438	WDR1_HUMAN WD repeat-containing protein 1 OS=Homo sapiens OX=9606 GN=WDR1 PE=1 SV=4		WDR1	KC(Carbamidomethyl[C])FSIDNPGYEPEVVAVHPGGDTVAIGGVDGNVR	2	WDR1_HUMAN WD repeat-containing protein 1 OS=Homo sapiens OX=9606 GN=WDR1 PE=1 SV=4	0.00720328 0.0545409	0.0308721
Carbamidomethyl[C]	P03973	57	SLPI_HUMAN Antileukoproteinase OS=Homo sapiens OX=9606 GN=SLPI PE=1 SV=2		SLPI	YKKPEC(Carbamidomethyl[C])QSDWQC(Carbamidomethyl[C])PGK YKKPECQSDWQC(Carbamidomethyl[C])PGK	4	SLPI_HUMAN Antileukoproteinase OS=Homo sapiens OX=9606 GN=SLPI PE=1 SV=2	0.00738582 0.0826731 0.18697 0.23383	0.134822
Carbamidomethyl[C]	P03973	51	SLPI_HUMAN Antileukoproteinase OS=Homo sapiens OX=9606 GN=SLPI PE=1 SV=2		SLPI	YKKPEC(Carbamidomethyl[C])QSDWQC(Carbamidomethyl[C])PGK	3	SLPI_HUMAN Antileukoproteinase OS=Homo sapiens OX=9606 GN=SLPI PE=1 SV=2	0.00738582 0.0826731 0.18697	0.0826731
Carbamidomethyl[C]	P55072	105	TERA_HUMAN Transitional endoplasmic reticulum ATPase OS=Homo sapiens OX=9606 GN=VCP PE=1 SV=4		VCP	VRLGDVISIQPC(Carbamidomethyl[C])PDVK LGDVISIQPC(Carbamidomethyl[C])PDVK	3	TERA_HUMAN Transitional endoplasmic reticulum ATPase OS=Homo sapiens OX=9606 GN=VCP PE=1 SV=4	0.0075324 0.0143649 0.117144	0.0143649
Carbamidomethyl[C]	P37802	63	TAGL2_HUMAN Transgelin-2 OS=Homo sapiens OX=9606 GN=TAGLN2 PE=1 SV=3		TAGLN2	DGTVLC(Carbamidomethyl[C])ELINALYPEGQAPVKK	1	TAGL2_HUMAN Transgelin-2 OS=Homo sapiens OX=9606 GN=TAGLN2 PE=1 SV=3	0.00772338	0.00772338
Carbamidomethyl[C]	P60174	67	TPIS_HUMAN Triosephosphate isomerase OS=Homo sapiens OX=9606 GN=TPI1 PE=1 SV=4		TPI1	IAVAAQNC(Carbamidomethyl[C])YK	1	TPIS_HUMAN Triosephosphate isomerase OS=Homo sapiens OX=9606 GN=TPI1 PE=1 SV=4	0.00798194	0.00798194
Carbamidomethyl[C]	P61978	205	HNRPK_HUMAN Heterogeneous nuclear ribonucleoprotein K OS=Homo sapiens OX=9606 GN=HNRNPK PE=1 SV=1		HNRNPK	VVEC(Carbamidomethyl[C])IKIILDLISESPIKGR	1	HNRPK_HUMAN Heterogeneous nuclear ribonucleoprotein K OS=Homo sapiens OX=9606 GN=HNRNPK PE=1 SV=1	0.00804737	0.00804737
Carbamidomethyl[C]	Q96QR1	78	SG3A1_HUMAN Secretoglobin family 3A member 1 OS=Homo sapiens OX=9606 GN=SCGB3A1 PE=1 SV=2		SCGB3A1	C(Carbamidomethyl[C])VAELGPQAVGAVK	2	SG3A1_HUMAN Secretoglobin family 3A member 1 OS=Homo sapiens OX=9606 GN=SCGB3A1 PE=1 SV=2	0.00816095 0.0520109	0.0300859
Carbamidomethyl[C]	P15289	38	ARSA_HUMAN Arylsulfatase A OS=Homo sapiens OX=9606 GN=ARSA PE=1 SV=3		ARSA	RPPNIVLIFADDLGYGDLGC(Carbamidomethyl[C])YGHPSSTTPNLDQLAAGGLR	1	ARSA_HUMAN Arylsulfatase A OS=Homo sapiens OX=9606 GN=ARSA PE=1 SV=3	0.00837304	0.00837304
Carbamidomethyl[C]	Q8WXI7	14373	MUC16_HUMAN Mucin-16 OS=Homo sapiens OX=9606 GN=MUC16 PE=1 SV=3		MUC16	SYFSDC(Carbamidomethyl[C])QVSTFR	1	MUC16_HUMAN Mucin-16 OS=Homo sapiens OX=9606 GN=MUC16 PE=1 SV=3	0.00841891	0.00841891
Carbamidomethyl[C]	Q9HC84	455	MUC5B_HUMAN Mucin-5B OS=Homo sapiens OX=9606 GN=MUC5B PE=1 SV=3		MUC5B	C(Carbamidomethyl[C])ADSSFTVLAELR KC(Carbamidomethyl[C])ADSSFTVLAELRK KC(Carbamidomethyl[C])ADSSFTVLAELR C(Carbamidomethyl[C])ADSSFTVLAELRK	6	MUC5B_HUMAN Mucin-5B OS=Homo sapiens OX=9606 GN=MUC5B PE=1 SV=3	0.00847848 0.0106404 0.0133622 0.0159674 0.017533 0.0197147	0.0146648
Carbamidomethyl[C]	P01024	627	CO3_HUMAN Complement C3 OS=Homo sapiens OX=9606 GN=C3 PE=1 SV=2		C3	ADIGC(Carbamidomethyl[C])TPGSGKDYAGVFSDAGLTFTSSSGQQTAQR	1	CO3_HUMAN Complement C3 OS=Homo sapiens OX=9606 GN=C3 PE=1 SV=2	0.00849219	0.00849219
Carbamidomethyl[C]	P18065	306	IBP2_HUMAN Insulin-like growth factor-binding protein 2 OS=Homo sapiens OX=9606 GN=IGFBP2 PE=1 SV=2		IGFBP2	LIQGAPTIRGDPEC(Carbamidomethyl[C])HLFYNEQQEAR	2	IBP2_HUMAN Insulin-like growth factor-binding protein 2 OS=Homo sapiens OX=9606 GN=IGFBP2 PE=1 SV=2	0.00855218 0.0186124	0.0135823
Carbamidomethyl[C]	P50991	221	TCPD_HUMAN T-complex protein 1 subunit delta OS=Homo sapiens OX=9606 GN=CCT4 PE=1 SV=4		CCT4	KLGGTIDDC(Carbamidomethyl[C])ELVEGLVLTQK LGGTIDDC(Carbamidomethyl[C])ELVEGLVLTQK	3	TCPD_HUMAN T-complex protein 1 subunit delta OS=Homo sapiens OX=9606 GN=CCT4 PE=1 SV=4	0.00857196 0.0553724 0.123798	0.0553724
Carbamidomethyl[C]	O43490	624	PROM1_HUMAN Prominin-1 OS=Homo sapiens OX=9606 GN=PROM1 PE=1 SV=1		PROM1	NLQDFAAC(Carbamidomethyl[C])GIDR	1	PROM1_HUMAN Prominin-1 OS=Homo sapiens OX=9606 GN=PROM1 PE=1 SV=1	0.00865616	0.00865616
Carbamidomethyl[C]	Q71U36	347	TBA1A_HUMAN Tubulin alpha-1A chain OS=Homo sapiens OX=9606 GN=TUBA1A PE=1 SV=1		TUBA1A	TIQFVDWC(Carbamidomethyl[C])PTGFK	4	TBA1A_HUMAN Tubulin alpha-1A chain OS=Homo sapiens OX=9606 GN=TUBA1A PE=1 SV=1	0.00870789 0.00910044 0.0541319 0.0686899	0.0316162
Carbamidomethyl[C]	Q9BQE3	347	TBA1C_HUMAN Tubulin alpha-1C chain OS=Homo sapiens OX=9606 GN=TUBA1C PE=1 SV=1		TUBA1C	TIQFVDWC(Carbamidomethyl[C])PTGFK	4	TBA1C_HUMAN Tubulin alpha-1C chain OS=Homo sapiens OX=9606 GN=TUBA1C PE=1 SV=1	0.00870789 0.00910044 0.0541319 0.0686899	0.0316162
Carbamidomethyl[C]	P07919	67	QCR6_HUMAN Cytochrome b-c1 complex subunit 6, mitochondrial OS=Homo sapiens OX=9606 GN=UQCRH PE=1 SV=2		UQCRH	SHTEEDC(Carbamidomethyl[C])TEELFDFLHAR	2	QCR6_HUMAN Cytochrome b-c1 complex subunit 6, mitochondrial OS=Homo sapiens OX=9606 GN=UQCRH PE=1 SV=2	0.00893017 0.069692	0.0393111
Carbamidomethyl[C]	P98088	1261	MUC5A_HUMAN Mucin-5AC OS=Homo sapiens OX=9606 GN=MUC5AC PE=1 SV=4		MUC5AC	SYRPGAVVPSDKNC(Carbamidomethyl[C])QSC(Carbamidomethyl[C])LC(Carbamidomethyl[C])TER	2	MUC5A_HUMAN Mucin-5AC OS=Homo sapiens OX=9606 GN=MUC5AC PE=1 SV=4	0.00955992 0.0259384	0.0177492
Carbamidomethyl[C]	P98088	1259	MUC5A_HUMAN Mucin-5AC OS=Homo sapiens OX=9606 GN=MUC5AC PE=1 SV=4		MUC5AC	SYRPGAVVPSDKNC(Carbamidomethyl[C])QSC(Carbamidomethyl[C])LC(Carbamidomethyl[C])TER	2	MUC5A_HUMAN Mucin-5AC OS=Homo sapiens OX=9606 GN=MUC5AC PE=1 SV=4	0.00955992 0.0259384	0.0177492
Carbamidomethyl[C]	P98088	1256	MUC5A_HUMAN Mucin-5AC OS=Homo sapiens OX=9606 GN=MUC5AC PE=1 SV=4		MUC5AC	SYRPGAVVPSDKNC(Carbamidomethyl[C])QSC(Carbamidomethyl[C])LC(Carbamidomethyl[C])TER	2	MUC5A_HUMAN Mucin-5AC OS=Homo sapiens OX=9606 GN=MUC5AC PE=1 SV=4	0.00955992 0.0259384	0.0177492
Carbamidomethyl[C]	Q9HC84	1196	MUC5B_HUMAN Mucin-5B OS=Homo sapiens OX=9606 GN=MUC5B PE=1 SV=3		MUC5B	NPSGHC(Carbamidomethyl[C])LVDLPGLEGC(Carbamidomethyl[C])YPK TC(Carbamidomethyl[C])RNPSGHC(Carbamidomethyl[C])LVDLPGLEGC(Carbamidomethyl[C])YPK	3	MUC5B_HUMAN Mucin-5B OS=Homo sapiens OX=9606 GN=MUC5B PE=1 SV=3	0.00956674 0.0109886 0.0239595	0.0109886
Carbamidomethyl[C]	Q9HC84	1186	MUC5B_HUMAN Mucin-5B OS=Homo sapiens OX=9606 GN=MUC5B PE=1 SV=3		MUC5B	NPSGHC(Carbamidomethyl[C])LVDLPGLEGC(Carbamidomethyl[C])YPK TC(Carbamidomethyl[C])RNPSGHC(Carbamidomethyl[C])LVDLPGLEGC(Carbamidomethyl[C])YPK	3	MUC5B_HUMAN Mucin-5B OS=Homo sapiens OX=9606 GN=MUC5B PE=1 SV=3	0.00956674 0.0109886 0.0239595	0.0109886
Carbamidomethyl[C]	P01024	1537	CO3_HUMAN Complement C3 OS=Homo sapiens OX=9606 GN=C3 PE=1 SV=2		C3	SDDKVTLEERLDKAC(Carbamidomethyl[C])EPGVDYVYK	4	CO3_HUMAN Complement C3 OS=Homo sapiens OX=9606 GN=C3 PE=1 SV=2	0.010406 0.0469806 0.178798 0.367813	0.112889
Carbamidomethyl[C]	P02788	64	TRFL_HUMAN Lactotransferrin OS=Homo sapiens OX=9606 GN=LTF PE=1 SV=6		LTF	DSPIQC(Carbamidomethyl[C])IQAIAENRADAVTLDGGFIYEAGLAPYK	1	TRFL_HUMAN Lactotransferrin OS=Homo sapiens OX=9606 GN=LTF PE=1 SV=6	0.01057	0.01057
Carbamidomethyl[C]	Q9HC84	1179	MUC5B_HUMAN Mucin-5B OS=Homo sapiens OX=9606 GN=MUC5B PE=1 SV=3		MUC5B	TC(Carbamidomethyl[C])RNPSGHC(Carbamidomethyl[C])LVDLPGLEGC(Carbamidomethyl[C])YPK	1	MUC5B_HUMAN Mucin-5B OS=Homo sapiens OX=9606 GN=MUC5B PE=1 SV=3	0.0109886	0.0109886
Carbamidomethyl[C]	Q99798	126	ACON_HUMAN Aconitate hydratase, mitochondrial OS=Homo sapiens OX=9606 GN=ACO2 PE=1 SV=2		ACO2	VAVPSTIHC(Carbamidomethyl[C])DHLIEAQVGGEKDLRR VAVPSTIHC(Carbamidomethyl[C])DHLIEAQVGGEKDLR	2	ACON_HUMAN Aconitate hydratase, mitochondrial OS=Homo sapiens OX=9606 GN=ACO2 PE=1 SV=2	0.0114829 0.1375	0.0744915
Carbamidomethyl[C]	P49773	38	HINT1_HUMAN Histidine triad nucleotide-binding protein 1 OS=Homo sapiens OX=9606 GN=HINT1 PE=1 SV=2		HINT1	IIFEDDRC(Carbamidomethyl[C])LAFHDISPQAPTHFLVIPK	1	HINT1_HUMAN Histidine triad nucleotide-binding protein 1 OS=Homo sapiens OX=9606 GN=HINT1 PE=1 SV=2	0.0115849	0.0115849
Carbamidomethyl[C]	P01833	520	PIGR_HUMAN Polymeric immunoglobulin receptor OS=Homo sapiens OX=9606 GN=PIGR PE=1 SV=4		PIGR	AFVNC(Carbamidomethyl[C])DENSR	2	PIGR_HUMAN Polymeric immunoglobulin receptor OS=Homo sapiens OX=9606 GN=PIGR PE=1 SV=4	0.0117457 0.11733	0.0645378
Carbamidomethyl[C]	Q9HC84	1220	MUC5B_HUMAN Mucin-5B OS=Homo sapiens OX=9606 GN=MUC5B PE=1 SV=3		MUC5B	C(Carbamidomethyl[C])VAQC(Carbamidomethyl[C])GC(Carbamidomethyl[C])YDKDGNYYDVGAR	1	MUC5B_HUMAN Mucin-5B OS=Homo sapiens OX=9606 GN=MUC5B PE=1 SV=3	0.012515	0.012515
Carbamidomethyl[C]	Q9HC84	1218	MUC5B_HUMAN Mucin-5B OS=Homo sapiens OX=9606 GN=MUC5B PE=1 SV=3		MUC5B	C(Carbamidomethyl[C])VAQC(Carbamidomethyl[C])GC(Carbamidomethyl[C])YDKDGNYYDVGAR	1	MUC5B_HUMAN Mucin-5B OS=Homo sapiens OX=9606 GN=MUC5B PE=1 SV=3	0.012515	0.012515
Carbamidomethyl[C]	Q9HC84	1214	MUC5B_HUMAN Mucin-5B OS=Homo sapiens OX=9606 GN=MUC5B PE=1 SV=3		MUC5B	C(Carbamidomethyl[C])VAQC(Carbamidomethyl[C])GC(Carbamidomethyl[C])YDKDGNYYDVGAR	1	MUC5B_HUMAN Mucin-5B OS=Homo sapiens OX=9606 GN=MUC5B PE=1 SV=3	0.012515	0.012515
Carbamidomethyl[C]	P09341	45	GROA_HUMAN Growth-regulated alpha protein OS=Homo sapiens OX=9606 GN=CXCL1 PE=1 SV=1		CXCL1	C(Carbamidomethyl[C])QC(Carbamidomethyl[C])LQTLQGIHPK	2	GROA_HUMAN Growth-regulated alpha protein OS=Homo sapiens OX=9606 GN=CXCL1 PE=1 SV=1	0.0126953 0.0879176	0.0503065
Carbamidomethyl[C]	P09341	43	GROA_HUMAN Growth-regulated alpha protein OS=Homo sapiens OX=9606 GN=CXCL1 PE=1 SV=1		CXCL1	C(Carbamidomethyl[C])QC(Carbamidomethyl[C])LQTLQGIHPK	2	GROA_HUMAN Growth-regulated alpha protein OS=Homo sapiens OX=9606 GN=CXCL1 PE=1 SV=1	0.0126953 0.0879176	0.0503065
Carbamidomethyl[C]	Q8WXI7	12146	MUC16_HUMAN Mucin-16 OS=Homo sapiens OX=9606 GN=MUC16 PE=1 SV=3		MUC16	DSSATAVDAIC(Carbamidomethyl[C])THRPDPEDLGLDRER	2	MUC16_HUMAN Mucin-16 OS=Homo sapiens OX=9606 GN=MUC16 PE=1 SV=3	0.012868 0.0548563	0.0338622
Carbamidomethyl[C]	P00751	37	CFAB_HUMAN Complement factor B OS=Homo sapiens OX=9606 GN=CFB PE=1 SV=2		CFB	ARPQGSC(Carbamidomethyl[C])SLEGVEIK SLARPQGSC(Carbamidomethyl[C])SLEGVEIK SLARPQGSC(Carbamidomethyl[C])SLEGVEIKGGSFR	3	CFAB_HUMAN Complement factor B OS=Homo sapiens OX=9606 GN=CFB PE=1 SV=2	0.0138395 0.0161807 0.278712	0.0161807
Carbamidomethyl[C]	P00367	376	DHE3_HUMAN Glutamate dehydrogenase 1, mitochondrial OS=Homo sapiens OX=9606 GN=GLUD1 PE=1 SV=2		GLUD1	AKPYEGSILEADC(Carbamidomethyl[C])DILIPAASEK	3	DHE3_HUMAN Glutamate dehydrogenase 1, mitochondrial OS=Homo sapiens OX=9606 GN=GLUD1 PE=1 SV=2	0.0141518 0.0337572 0.0361615	0.0337572
Carbamidomethyl[C]	P01833	110	PIGR_HUMAN Polymeric immunoglobulin receptor OS=Homo sapiens OX=9606 GN=PIGR PE=1 SV=4		PIGR	YKC(Carbamidomethyl[C])GLGINSR C(Carbamidomethyl[C])GLGINSR	6	PIGR_HUMAN Polymeric immunoglobulin receptor OS=Homo sapiens OX=9606 GN=PIGR PE=1 SV=4	0.0143626 0.0253816 0.0293966 0.086918 0.189252 0.313639	0.0581573
Carbamidomethyl[C]	P00751	615	CFAB_HUMAN Complement factor B OS=Homo sapiens OX=9606 GN=CFB PE=1 SV=2		CFB	ALRLPPTTTC(Carbamidomethyl[C])QQQKEELLPAQDIK	5	CFAB_HUMAN Complement factor B OS=Homo sapiens OX=9606 GN=CFB PE=1 SV=2	0.0144238 0.016111 0.0282996 0.0406881 0.270308	0.0282996
Carbamidomethyl[C]	O75369	769	FLNB_HUMAN Filamin-B OS=Homo sapiens OX=9606 GN=FLNB PE=1 SV=2		FLNB	SGLKANEPTHFTVDC(Carbamidomethyl[C])TEAGEGDVSVGIK	2	FLNB_HUMAN Filamin-B OS=Homo sapiens OX=9606 GN=FLNB PE=1 SV=2	0.01468 0.033694	0.024187
Carbamidomethyl[C]	P31947	96	1433S_HUMAN 14-3-3 protein sigma OS=Homo sapiens OX=9606 GN=SFN PE=1 SV=1		SFN	EKVETELQGVC(Carbamidomethyl[C])DTVLGLLDSHLIK	1	1433S_HUMAN 14-3-3 protein sigma OS=Homo sapiens OX=9606 GN=SFN PE=1 SV=1	0.0148284	0.0148284
Carbamidomethyl[C]	Q9HC84	951	MUC5B_HUMAN Mucin-5B OS=Homo sapiens OX=9606 GN=MUC5B PE=1 SV=3		MUC5B	IVTENIPC(Carbamidomethyl[C])GTTGTTC(Carbamidomethyl[C])SK	1	MUC5B_HUMAN Mucin-5B OS=Homo sapiens OX=9606 GN=MUC5B PE=1 SV=3	0.0152704	0.0152704
Carbamidomethyl[C]	Q9HC84	944	MUC5B_HUMAN Mucin-5B OS=Homo sapiens OX=9606 GN=MUC5B PE=1 SV=3		MUC5B	IVTENIPC(Carbamidomethyl[C])GTTGTTC(Carbamidomethyl[C])SK	1	MUC5B_HUMAN Mucin-5B OS=Homo sapiens OX=9606 GN=MUC5B PE=1 SV=3	0.0152704	0.0152704
Carbamidomethyl[C]	Q8WXI7	12302	MUC16_HUMAN Mucin-16 OS=Homo sapiens OX=9606 GN=MUC16 PE=1 SV=3		MUC16	LTLLRPEKDGAATGVDAIC(Carbamidomethyl[C])THR	1	MUC16_HUMAN Mucin-16 OS=Homo sapiens OX=9606 GN=MUC16 PE=1 SV=3	0.0154577	0.0154577
Carbamidomethyl[C]	P09341	69	GROA_HUMAN Growth-regulated alpha protein OS=Homo sapiens OX=9606 GN=CXCL1 PE=1 SV=1		CXCL1	SPGPHC(Carbamidomethyl[C])AQTEVIATLK	2	GROA_HUMAN Growth-regulated alpha protein OS=Homo sapiens OX=9606 GN=CXCL1 PE=1 SV=1	0.0155027 0.0186122	0.0170574
Carbamidomethyl[C]	Q3ZCM7	354	TBB8_HUMAN Tubulin beta-8 chain OS=Homo sapiens OX=9606 GN=TUBB8 PE=1 SV=2		TUBB8	TAVC(Carbamidomethyl[C])DIPPR TAVC(Carbamidomethyl[C])DIPPRGLK	17	TBB8_HUMAN Tubulin beta-8 chain OS=Homo sapiens OX=9606 GN=TUBB8 PE=1 SV=2	0.0158907 0.0197522 0.0307912 0.0358335 0.0401328 0.0473649 0.0545089 0.0710804 0.0722165 0.0785068 0.201924 0.241863 0.299384 0.301638 0.314463 0.340658 0.374593	0.0722165
Carbamidomethyl[C]	A6NNZ2	354	TBB8B_HUMAN Tubulin beta 8B OS=Homo sapiens OX=9606 GN=TUBB8B PE=1 SV=1		TUBB8B	TAVC(Carbamidomethyl[C])DIPPR TAVC(Carbamidomethyl[C])DIPPRGLK	17	TBB8B_HUMAN Tubulin beta 8B OS=Homo sapiens OX=9606 GN=TUBB8B PE=1 SV=1	0.0158907 0.0197522 0.0307912 0.0358335 0.0401328 0.0473649 0.0545089 0.0710804 0.0722165 0.0785068 0.201924 0.241863 0.299384 0.301638 0.314463 0.340658 0.374593	0.0722165
Carbamidomethyl[C]	P07437	354	TBB5_HUMAN Tubulin beta chain OS=Homo sapiens OX=9606 GN=TUBB PE=1 SV=2		TUBB	TAVC(Carbamidomethyl[C])DIPPR TAVC(Carbamidomethyl[C])DIPPRGLK	17	TBB5_HUMAN Tubulin beta chain OS=Homo sapiens OX=9606 GN=TUBB PE=1 SV=2	0.0158907 0.0197522 0.0307912 0.0358335 0.0401328 0.0473649 0.0545089 0.0710804 0.0722165 0.0785068 0.201924 0.241863 0.299384 0.301638 0.314463 0.340658 0.374593	0.0722165
Carbamidomethyl[C]	Q9BVA1	354	TBB2B_HUMAN Tubulin beta-2B chain OS=Homo sapiens OX=9606 GN=TUBB2B PE=1 SV=1		TUBB2B	TAVC(Carbamidomethyl[C])DIPPR TAVC(Carbamidomethyl[C])DIPPRGLK	17	TBB2B_HUMAN Tubulin beta-2B chain OS=Homo sapiens OX=9606 GN=TUBB2B PE=1 SV=1	0.0158907 0.0197522 0.0307912 0.0358335 0.0401328 0.0473649 0.0545089 0.0710804 0.0722165 0.0785068 0.201924 0.241863 0.299384 0.301638 0.314463 0.340658 0.374593	0.0722165
Carbamidomethyl[C]	Q13885	354	TBB2A_HUMAN Tubulin beta-2A chain OS=Homo sapiens OX=9606 GN=TUBB2A PE=1 SV=1		TUBB2A	TAVC(Carbamidomethyl[C])DIPPR TAVC(Carbamidomethyl[C])DIPPRGLK	17	TBB2A_HUMAN Tubulin beta-2A chain OS=Homo sapiens OX=9606 GN=TUBB2A PE=1 SV=1	0.0158907 0.0197522 0.0307912 0.0358335 0.0401328 0.0473649 0.0545089 0.0710804 0.0722165 0.0785068 0.201924 0.241863 0.299384 0.301638 0.314463 0.340658 0.374593	0.0722165
Carbamidomethyl[C]	P68371	354	TBB4B_HUMAN Tubulin beta-4B chain OS=Homo sapiens OX=9606 GN=TUBB4B PE=1 SV=1		TUBB4B	TAVC(Carbamidomethyl[C])DIPPR TAVC(Carbamidomethyl[C])DIPPRGLK	17	TBB4B_HUMAN Tubulin beta-4B chain OS=Homo sapiens OX=9606 GN=TUBB4B PE=1 SV=1	0.0158907 0.0197522 0.0307912 0.0358335 0.0401328 0.0473649 0.0545089 0.0710804 0.0722165 0.0785068 0.201924 0.241863 0.299384 0.301638 0.314463 0.340658 0.374593	0.0722165
Carbamidomethyl[C]	P21964	145	COMT_HUMAN Catechol O-methyltransferase OS=Homo sapiens OX=9606 GN=COMT PE=1 SV=2		COMT	LITIEINPDC(Carbamidomethyl[C])AAITQR	2	COMT_HUMAN Catechol O-methyltransferase OS=Homo sapiens OX=9606 GN=COMT PE=1 SV=2	0.0159105 0.0548584	0.0353844
Carbamidomethyl[C]	P52272	694	HNRPM_HUMAN Heterogeneous nuclear ribonucleoprotein M OS=Homo sapiens OX=9606 GN=HNRNPM PE=1 SV=3		HNRNPM	GC(Carbamidomethyl[C])GVVKFESPEVAER	1	HNRPM_HUMAN Heterogeneous nuclear ribonucleoprotein M OS=Homo sapiens OX=9606 GN=HNRNPM PE=1 SV=3	0.0160833	0.0160833
Carbamidomethyl[C]	P98088	1466	MUC5A_HUMAN Mucin-5AC OS=Homo sapiens OX=9606 GN=MUC5AC PE=1 SV=4		MUC5AC	NREQASGLC(Carbamidomethyl[C])YNYQIR	3	MUC5A_HUMAN Mucin-5AC OS=Homo sapiens OX=9606 GN=MUC5AC PE=1 SV=4	0.0162042 0.0512203 0.121011	0.0512203
Carbamidomethyl[C]	Q9Y6R7	4856	FCGBP_HUMAN IgGFc-binding protein OS=Homo sapiens OX=9606 GN=FCGBP PE=1 SV=3		FCGBP	C(Carbamidomethyl[C])LANGGIHYITLDGR	1	FCGBP_HUMAN IgGFc-binding protein OS=Homo sapiens OX=9606 GN=FCGBP PE=1 SV=3	0.0162692	0.0162692
Carbamidomethyl[C]	P07339	290	CATD_HUMAN Cathepsin D OS=Homo sapiens OX=9606 GN=CTSD PE=1 SV=1		CTSD	EGC(Carbamidomethyl[C])EAIVDTGTSLMVGPVDEVRELQK	2	CATD_HUMAN Cathepsin D OS=Homo sapiens OX=9606 GN=CTSD PE=1 SV=1	0.0166863 0.102113	0.0593996
Carbamidomethyl[C]	P13489	362	RINI_HUMAN Ribonuclease inhibitor OS=Homo sapiens OX=9606 GN=RNH1 PE=1 SV=2		RNH1	ELC(Carbamidomethyl[C])QGLGQPGSVLR	1	RINI_HUMAN Ribonuclease inhibitor OS=Homo sapiens OX=9606 GN=RNH1 PE=1 SV=2	0.0171824	0.0171824
Carbamidomethyl[C]	Q16270	113	IBP7_HUMAN Insulin-like growth factor-binding protein 7 OS=Homo sapiens OX=9606 GN=IGFBP7 PE=1 SV=1		IGFBP7	AGAAAGGPGVSGVC(Carbamidomethyl[C])VC(Carbamidomethyl[C])K	1	IBP7_HUMAN Insulin-like growth factor-binding protein 7 OS=Homo sapiens OX=9606 GN=IGFBP7 PE=1 SV=1	0.0173022	0.0173022
Carbamidomethyl[C]	Q16270	111	IBP7_HUMAN Insulin-like growth factor-binding protein 7 OS=Homo sapiens OX=9606 GN=IGFBP7 PE=1 SV=1		IGFBP7	AGAAAGGPGVSGVC(Carbamidomethyl[C])VC(Carbamidomethyl[C])K	1	IBP7_HUMAN Insulin-like growth factor-binding protein 7 OS=Homo sapiens OX=9606 GN=IGFBP7 PE=1 SV=1	0.0173022	0.0173022
Carbamidomethyl[C]	P23526	228	SAHH_HUMAN Adenosylhomocysteinase OS=Homo sapiens OX=9606 GN=AHCY PE=1 SV=4		AHCY	VAVVAGYGDVGKGC(Carbamidomethyl[C])AQALR	1	SAHH_HUMAN Adenosylhomocysteinase OS=Homo sapiens OX=9606 GN=AHCY PE=1 SV=4	0.0175172	0.0175172
Carbamidomethyl[C]	P01833	395	PIGR_HUMAN Polymeric immunoglobulin receptor OS=Homo sapiens OX=9606 GN=PIGR PE=1 SV=4		PIGR	C(Carbamidomethyl[C])PLLVDSEGWVK	1	PIGR_HUMAN Polymeric immunoglobulin receptor OS=Homo sapiens OX=9606 GN=PIGR PE=1 SV=4	0.0176386	0.0176386
Carbamidomethyl[C]	O00468	103	AGRIN_HUMAN Agrin OS=Homo sapiens OX=9606 GN=AGRN PE=1 SV=6		AGRN	ESLLDGGNKVVISGFGDPLIC(Carbamidomethyl[C])DNQVSTGDTR	1	AGRIN_HUMAN Agrin OS=Homo sapiens OX=9606 GN=AGRN PE=1 SV=6	0.0188076	0.0188076
Carbamidomethyl[C]	P17066	308	HSP76_HUMAN Heat shock 70 kDa protein 6 OS=Homo sapiens OX=9606 GN=HSPA6 PE=1 SV=2		HSPA6	ARFEELC(Carbamidomethyl[C])SDLFR	3	HSP76_HUMAN Heat shock 70 kDa protein 6 OS=Homo sapiens OX=9606 GN=HSPA6 PE=1 SV=2	0.0190314 0.0192047 0.316028	0.0192047
Carbamidomethyl[C]	P0DMV8	306	HS71A_HUMAN Heat shock 70 kDa protein 1A OS=Homo sapiens OX=9606 GN=HSPA1A PE=1 SV=1	P0DMV9_306	HSPA1A	ARFEELC(Carbamidomethyl[C])SDLFR	3	HS71A_HUMAN Heat shock 70 kDa protein 1A OS=Homo sapiens OX=9606 GN=HSPA1A PE=1 SV=1	0.0190314 0.0192047 0.316028	0.0192047
Carbamidomethyl[C]	P07355	133	ANXA2_HUMAN Annexin A2 OS=Homo sapiens OX=9606 GN=ANXA2 PE=1 SV=2		ANXA2	GLGTDEDSLIEIIC(Carbamidomethyl[C])SR	2	ANXA2_HUMAN Annexin A2 OS=Homo sapiens OX=9606 GN=ANXA2 PE=1 SV=2	0.0194824 0.0247282	0.0221053
Carbamidomethyl[C]	Q9Y6R7	5147	FCGBP_HUMAN IgGFc-binding protein OS=Homo sapiens OX=9606 GN=FCGBP PE=1 SV=3		FCGBP	TC(Carbamidomethyl[C])QGSC(Carbamidomethyl[C])AALSGLTGC(Carbamidomethyl[C])TTR	1	FCGBP_HUMAN IgGFc-binding protein OS=Homo sapiens OX=9606 GN=FCGBP PE=1 SV=3	0.0196691	0.0196691
Carbamidomethyl[C]	Q9Y6R7	5138	FCGBP_HUMAN IgGFc-binding protein OS=Homo sapiens OX=9606 GN=FCGBP PE=1 SV=3		FCGBP	TC(Carbamidomethyl[C])QGSC(Carbamidomethyl[C])AALSGLTGC(Carbamidomethyl[C])TTR	1	FCGBP_HUMAN IgGFc-binding protein OS=Homo sapiens OX=9606 GN=FCGBP PE=1 SV=3	0.0196691	0.0196691
Carbamidomethyl[C]	Q9Y6R7	5134	FCGBP_HUMAN IgGFc-binding protein OS=Homo sapiens OX=9606 GN=FCGBP PE=1 SV=3		FCGBP	TC(Carbamidomethyl[C])QGSC(Carbamidomethyl[C])AALSGLTGC(Carbamidomethyl[C])TTR	1	FCGBP_HUMAN IgGFc-binding protein OS=Homo sapiens OX=9606 GN=FCGBP PE=1 SV=3	0.0196691	0.0196691
Carbamidomethyl[C]	Q9Y6R7	432	FCGBP_HUMAN IgGFc-binding protein OS=Homo sapiens OX=9606 GN=FCGBP PE=1 SV=3		FCGBP	AIGYATAADC(Carbamidomethyl[C])GR	1	FCGBP_HUMAN IgGFc-binding protein OS=Homo sapiens OX=9606 GN=FCGBP PE=1 SV=3	0.0197729	0.0197729
Carbamidomethyl[C]	Q00839	607	HNRPU_HUMAN Heterogeneous nuclear ribonucleoprotein U OS=Homo sapiens OX=9606 GN=HNRNPU PE=1 SV=6		HNRNPU	KAVVVC(Carbamidomethyl[C])PKDEDYKQR	1	HNRPU_HUMAN Heterogeneous nuclear ribonucleoprotein U OS=Homo sapiens OX=9606 GN=HNRNPU PE=1 SV=6	0.020052	0.020052
Carbamidomethyl[C]	P98088	1300	MUC5A_HUMAN Mucin-5AC OS=Homo sapiens OX=9606 GN=MUC5AC PE=1 SV=4		MUC5AC	FHPGDVIYHTTDGTGGC(Carbamidomethyl[C])ISAR	3	MUC5A_HUMAN Mucin-5AC OS=Homo sapiens OX=9606 GN=MUC5AC PE=1 SV=4	0.0208123 0.0494866 0.316744	0.0494866
Carbamidomethyl[C]	P00390	377	GSHR_HUMAN Glutathione reductase, mitochondrial OS=Homo sapiens OX=9606 GN=GSR PE=1 SV=2		GSR	GIYAVGDVC(Carbamidomethyl[C])GK	1	GSHR_HUMAN Glutathione reductase, mitochondrial OS=Homo sapiens OX=9606 GN=GSR PE=1 SV=2	0.0208151	0.0208151
Carbamidomethyl[C]	Q96LB3	400	IFT74_HUMAN Intraflagellar transport protein 74 homolog OS=Homo sapiens OX=9606 GN=IFT74 PE=1 SV=1		IFT74	AQIEANIVALLEHC(Carbamidomethyl[C])SR KAQIEANIVALLEHC(Carbamidomethyl[C])SR	3	IFT74_HUMAN Intraflagellar transport protein 74 homolog OS=Homo sapiens OX=9606 GN=IFT74 PE=1 SV=1	0.0213498 0.0225089 0.038515	0.0225089
Carbamidomethyl[C]	O14979	177	HNRDL_HUMAN Heterogeneous nuclear ribonucleoprotein D-like OS=Homo sapiens OX=9606 GN=HNRNPDL PE=1 SV=3		HNRNPDL	FGEVVDC(Carbamidomethyl[C])TIKTDPVTGR	2	HNRDL_HUMAN Heterogeneous nuclear ribonucleoprotein D-like OS=Homo sapiens OX=9606 GN=HNRNPDL PE=1 SV=3	0.0217828 0.0325505	0.0271667
Carbamidomethyl[C]	P04632	144	CPNS1_HUMAN Calpain small subunit 1 OS=Homo sapiens OX=9606 GN=CAPNS1 PE=1 SV=1		CAPNS1	VVTRHPDLKTDGFGIDTC(Carbamidomethyl[C])R TDGFGIDTC(Carbamidomethyl[C])R	4	CPNS1_HUMAN Calpain small subunit 1 OS=Homo sapiens OX=9606 GN=CAPNS1 PE=1 SV=1	0.0219078 0.0329576 0.0334365 0.0695495	0.033197
Carbamidomethyl[C]	Q00610	934	CLH1_HUMAN Clathrin heavy chain 1 OS=Homo sapiens OX=9606 GN=CLTC PE=1 SV=5		CLTC	GQC(Carbamidomethyl[C])DLELINVC(Carbamidomethyl[C])NENSLFK	1	CLH1_HUMAN Clathrin heavy chain 1 OS=Homo sapiens OX=9606 GN=CLTC PE=1 SV=5	0.0226079	0.0226079
Carbamidomethyl[C]	Q00610	926	CLH1_HUMAN Clathrin heavy chain 1 OS=Homo sapiens OX=9606 GN=CLTC PE=1 SV=5		CLTC	GQC(Carbamidomethyl[C])DLELINVC(Carbamidomethyl[C])NENSLFK	1	CLH1_HUMAN Clathrin heavy chain 1 OS=Homo sapiens OX=9606 GN=CLTC PE=1 SV=5	0.0226079	0.0226079
Carbamidomethyl[C]	O75369	1326	FLNB_HUMAN Filamin-B OS=Homo sapiens OX=9606 GN=FLNB PE=1 SV=2		FLNB	VAVTEGC(Carbamidomethyl[C])QPSR	1	FLNB_HUMAN Filamin-B OS=Homo sapiens OX=9606 GN=FLNB PE=1 SV=2	0.0228107	0.0228107
Carbamidomethyl[C]	Q07955	148	SRSF1_HUMAN Serine/arginine-rich splicing factor 1 OS=Homo sapiens OX=9606 GN=SRSF1 PE=1 SV=2		SRSF1	EAGDVC(Carbamidomethyl[C])YADVYRDGTGVVEFVR	2	SRSF1_HUMAN Serine/arginine-rich splicing factor 1 OS=Homo sapiens OX=9606 GN=SRSF1 PE=1 SV=2	0.0229668 0.0722212	0.047594
Carbamidomethyl[C]	Q9Y6R7	472	FCGBP_HUMAN IgGFc-binding protein OS=Homo sapiens OX=9606 GN=FCGBP PE=1 SV=3		FCGBP	AGC(Carbamidomethyl[C])VAESTAVC(Carbamidomethyl[C])R	1	FCGBP_HUMAN IgGFc-binding protein OS=Homo sapiens OX=9606 GN=FCGBP PE=1 SV=3	0.0235281	0.0235281
Carbamidomethyl[C]	Q9Y6R7	464	FCGBP_HUMAN IgGFc-binding protein OS=Homo sapiens OX=9606 GN=FCGBP PE=1 SV=3		FCGBP	AGC(Carbamidomethyl[C])VAESTAVC(Carbamidomethyl[C])R	1	FCGBP_HUMAN IgGFc-binding protein OS=Homo sapiens OX=9606 GN=FCGBP PE=1 SV=3	0.0235281	0.0235281
Carbamidomethyl[C]	P17987	357	TCPA_HUMAN T-complex protein 1 subunit alpha OS=Homo sapiens OX=9606 GN=TCP1 PE=1 SV=1		TCP1	IC(Carbamidomethyl[C])DDELILIK	1	TCPA_HUMAN T-complex protein 1 subunit alpha OS=Homo sapiens OX=9606 GN=TCP1 PE=1 SV=1	0.024104	0.024104
Carbamidomethyl[C]	P60981	163	DEST_HUMAN Destrin OS=Homo sapiens OX=9606 GN=DSTN PE=1 SV=3		DSTN	LGGSLIVAFEGC(Carbamidomethyl[C])PV	1	DEST_HUMAN Destrin OS=Homo sapiens OX=9606 GN=DSTN PE=1 SV=3	0.0241435	0.0241435
Carbamidomethyl[C]	P04040	377	CATA_HUMAN Catalase OS=Homo sapiens OX=9606 GN=CAT PE=1 SV=3		CAT	LGPNYLHIPVNC(Carbamidomethyl[C])PYR	1	CATA_HUMAN Catalase OS=Homo sapiens OX=9606 GN=CAT PE=1 SV=3	0.0251872	0.0251872
Carbamidomethyl[C]	O00151	73	PDLI1_HUMAN PDZ and LIM domain protein 1 OS=Homo sapiens OX=9606 GN=PDLIM1 PE=1 SV=4		PDLIM1	IKGC(Carbamidomethyl[C])TDNLTLTVAR	1	PDLI1_HUMAN PDZ and LIM domain protein 1 OS=Homo sapiens OX=9606 GN=PDLIM1 PE=1 SV=4	0.0255422	0.0255422
Carbamidomethyl[C]	P59910	245	DJB13_HUMAN DnaJ homolog subfamily B member 13 OS=Homo sapiens OX=9606 GN=DNAJB13 PE=1 SV=1		DNAJB13	ALTC(Carbamidomethyl[C])C(Carbamidomethyl[C])TVEVR	1	DJB13_HUMAN DnaJ homolog subfamily B member 13 OS=Homo sapiens OX=9606 GN=DNAJB13 PE=1 SV=1	0.0256229	0.0256229
Carbamidomethyl[C]	P59910	244	DJB13_HUMAN DnaJ homolog subfamily B member 13 OS=Homo sapiens OX=9606 GN=DNAJB13 PE=1 SV=1		DNAJB13	ALTC(Carbamidomethyl[C])C(Carbamidomethyl[C])TVEVR	1	DJB13_HUMAN DnaJ homolog subfamily B member 13 OS=Homo sapiens OX=9606 GN=DNAJB13 PE=1 SV=1	0.0256229	0.0256229
Carbamidomethyl[C]	Q96AE4	332	FUBP1_HUMAN Far upstream element-binding protein 1 OS=Homo sapiens OX=9606 GN=FUBP1 PE=1 SV=3		FUBP1	C(Carbamidomethyl[C])QHAAEIITDLLR	1	FUBP1_HUMAN Far upstream element-binding protein 1 OS=Homo sapiens OX=9606 GN=FUBP1 PE=1 SV=3	0.0256297	0.0256297
Carbamidomethyl[C]	P13489	38	RINI_HUMAN Ribonuclease inhibitor OS=Homo sapiens OX=9606 GN=RNH1 PE=1 SV=2		RNH1	LDDC(Carbamidomethyl[C])GLTEAR	2	RINI_HUMAN Ribonuclease inhibitor OS=Homo sapiens OX=9606 GN=RNH1 PE=1 SV=2	0.0257187 0.12132	0.0735193
Carbamidomethyl[C]	Q9NQ48	35	LZTL1_HUMAN Leucine zipper transcription factor-like protein 1 OS=Homo sapiens OX=9606 GN=LZTFL1 PE=1 SV=1		LZTFL1	LKTVDSC(Carbamidomethyl[C])FQDLKESR TVDSC(Carbamidomethyl[C])FQDLKESR	2	LZTL1_HUMAN Leucine zipper transcription factor-like protein 1 OS=Homo sapiens OX=9606 GN=LZTFL1 PE=1 SV=1	0.0267715 0.0837441	0.0552578
Carbamidomethyl[C]	Q9HC38	197	GLOD4_HUMAN Glyoxalase domain-containing protein 4 OS=Homo sapiens OX=9606 GN=GLOD4 PE=1 SV=1		GLOD4	ALLGYADNQC(Carbamidomethyl[C])KLELQGVK	1	GLOD4_HUMAN Glyoxalase domain-containing protein 4 OS=Homo sapiens OX=9606 GN=GLOD4 PE=1 SV=1	0.0269731	0.0269731
Carbamidomethyl[C]	O75369	660	FLNB_HUMAN Filamin-B OS=Homo sapiens OX=9606 GN=FLNB PE=1 SV=2		FLNB	SGC(Carbamidomethyl[C])IVNNLAEFTVDPK	1	FLNB_HUMAN Filamin-B OS=Homo sapiens OX=9606 GN=FLNB PE=1 SV=2	0.0273085	0.0273085
Carbamidomethyl[C]	P23141	274	EST1_HUMAN Liver carboxylesterase 1 OS=Homo sapiens OX=9606 GN=CES1 PE=1 SV=2		CES1	KGDVKPLAEQIAITAGC(Carbamidomethyl[C])K	5	EST1_HUMAN Liver carboxylesterase 1 OS=Homo sapiens OX=9606 GN=CES1 PE=1 SV=2	0.0274627 0.0462756 0.0482985 0.0835984 0.166846	0.0482985
Carbamidomethyl[C]	Q16630	476	CPSF6_HUMAN Cleavage and polyadenylation specificity factor subunit 6 OS=Homo sapiens OX=9606 GN=CPSF6 PE=1 SV=2		CPSF6	VLISSLQDC(Carbamidomethyl[C])LHGIESK	2	CPSF6_HUMAN Cleavage and polyadenylation specificity factor subunit 6 OS=Homo sapiens OX=9606 GN=CPSF6 PE=1 SV=2	0.0275097 0.0356351	0.0315724
Carbamidomethyl[C]	P31930	453	QCR1_HUMAN Cytochrome b-c1 complex subunit 1, mitochondrial OS=Homo sapiens OX=9606 GN=UQCRC1 PE=1 SV=3		UQCRC1	YIYDQC(Carbamidomethyl[C])PAVAGYGPIEQLPDYNR	1	QCR1_HUMAN Cytochrome b-c1 complex subunit 1, mitochondrial OS=Homo sapiens OX=9606 GN=UQCRC1 PE=1 SV=3	0.0284402	0.0284402
Carbamidomethyl[C]	P09104	357	ENOG_HUMAN Gamma-enolase OS=Homo sapiens OX=9606 GN=ENO2 PE=1 SV=3		ENO2	VNQIGSVTEAIQAC(Carbamidomethyl[C])K	1	ENOG_HUMAN Gamma-enolase OS=Homo sapiens OX=9606 GN=ENO2 PE=1 SV=3	0.0287739	0.0287739
Carbamidomethyl[C]	P02788	668	TRFL_HUMAN Lactotransferrin OS=Homo sapiens OX=9606 GN=LTF PE=1 SV=6		LTF	NLLFNDNTEC(Carbamidomethyl[C])LAR	2	TRFL_HUMAN Lactotransferrin OS=Homo sapiens OX=9606 GN=LTF PE=1 SV=6	0.0290908 0.103387	0.0662389
Carbamidomethyl[C]	P13861	330	KAP2_HUMAN cAMP-dependent protein kinase type II-alpha regulatory subunit OS=Homo sapiens OX=9606 GN=PRKAR2A PE=1 SV=2		PRKAR2A	C(Carbamidomethyl[C])HKGQYFGELALVTNKPR	1	KAP2_HUMAN cAMP-dependent protein kinase type II-alpha regulatory subunit OS=Homo sapiens OX=9606 GN=PRKAR2A PE=1 SV=2	0.030258	0.030258
Carbamidomethyl[C]	P35579	917	MYH9_HUMAN Myosin-9 OS=Homo sapiens OX=9606 GN=MYH9 PE=1 SV=4		MYH9	KQELEEIC(Carbamidomethyl[C])HDLEAR	1	MYH9_HUMAN Myosin-9 OS=Homo sapiens OX=9606 GN=MYH9 PE=1 SV=4	0.0315599	0.0315599
Carbamidomethyl[C]	P17844	221	DDX5_HUMAN Probable ATP-dependent RNA helicase DDX5 OS=Homo sapiens OX=9606 GN=DDX5 PE=1 SV=1		DDX5	GVEIC(Carbamidomethyl[C])IATPGR	1	DDX5_HUMAN Probable ATP-dependent RNA helicase DDX5 OS=Homo sapiens OX=9606 GN=DDX5 PE=1 SV=1	0.0319371	0.0319371
Carbamidomethyl[C]	Q92841	298	DDX17_HUMAN Probable ATP-dependent RNA helicase DDX17 OS=Homo sapiens OX=9606 GN=DDX17 PE=1 SV=2		DDX17	GVEIC(Carbamidomethyl[C])IATPGR	1	DDX17_HUMAN Probable ATP-dependent RNA helicase DDX17 OS=Homo sapiens OX=9606 GN=DDX17 PE=1 SV=2	0.0319371	0.0319371
Carbamidomethyl[C]	O14880	56	MGST3_HUMAN Microsomal glutathione S-transferase 3 OS=Homo sapiens OX=9606 GN=MGST3 PE=1 SV=1		MGST3	STDPENGHIFNC(Carbamidomethyl[C])IQR	2	MGST3_HUMAN Microsomal glutathione S-transferase 3 OS=Homo sapiens OX=9606 GN=MGST3 PE=1 SV=1	0.032065 0.364419	0.198242
Carbamidomethyl[C]	P68371	12	TBB4B_HUMAN Tubulin beta-4B chain OS=Homo sapiens OX=9606 GN=TUBB4B PE=1 SV=1		TUBB4B	EIVHIQAGQC(Carbamidomethyl[C])GNQIGAK	2	TBB4B_HUMAN Tubulin beta-4B chain OS=Homo sapiens OX=9606 GN=TUBB4B PE=1 SV=1	0.0320693 0.0778812	0.0549753
Carbamidomethyl[C]	P06731	393	CEAM5_HUMAN Carcinoembryonic antigen-related cell adhesion molecule 5 OS=Homo sapiens OX=9606 GN=CEACAM5 PE=1 SV=3		CEACAM5	NDVGPYEC(Carbamidomethyl[C])GIQNK	1	CEAM5_HUMAN Carcinoembryonic antigen-related cell adhesion molecule 5 OS=Homo sapiens OX=9606 GN=CEACAM5 PE=1 SV=3	0.0321766	0.0321766
Carbamidomethyl[C]	P09341	85	GROA_HUMAN Growth-regulated alpha protein OS=Homo sapiens OX=9606 GN=CXCL1 PE=1 SV=1		CXCL1	KAC(Carbamidomethyl[C])LNPASPIVK AC(Carbamidomethyl[C])LNPASPIVKK AC(Carbamidomethyl[C])LNPASPIVK KAC(Carbamidomethyl[C])LNPASPIVKK	4	GROA_HUMAN Growth-regulated alpha protein OS=Homo sapiens OX=9606 GN=CXCL1 PE=1 SV=1	0.033552 0.141577 0.154354 0.156292	0.147965
Carbamidomethyl[C]	P62873	204	GBB1_HUMAN Guanine nucleotide-binding protein G(I)/G(S)/G(T) subunit beta-1 OS=Homo sapiens OX=9606 GN=GNB1 PE=1 SV=3		GNB1	LFVSGAC(Carbamidomethyl[C])DASAK	1	GBB1_HUMAN Guanine nucleotide-binding protein G(I)/G(S)/G(T) subunit beta-1 OS=Homo sapiens OX=9606 GN=GNB1 PE=1 SV=3	0.0338801	0.0338801
Carbamidomethyl[C]	Q9BVA1	129	TBB2B_HUMAN Tubulin beta-2B chain OS=Homo sapiens OX=9606 GN=TUBB2B PE=1 SV=1		TUBB2B	KESESC(Carbamidomethyl[C])DC(Carbamidomethyl[C])LQGFQLTHSLGGGTGSGMGTLLISK	2	TBB2B_HUMAN Tubulin beta-2B chain OS=Homo sapiens OX=9606 GN=TUBB2B PE=1 SV=1	0.0344902 0.198482	0.116486
Carbamidomethyl[C]	Q9BVA1	127	TBB2B_HUMAN Tubulin beta-2B chain OS=Homo sapiens OX=9606 GN=TUBB2B PE=1 SV=1		TUBB2B	KESESC(Carbamidomethyl[C])DC(Carbamidomethyl[C])LQGFQLTHSLGGGTGSGMGTLLISK	2	TBB2B_HUMAN Tubulin beta-2B chain OS=Homo sapiens OX=9606 GN=TUBB2B PE=1 SV=1	0.0344902 0.198482	0.116486
Carbamidomethyl[C]	Q13885	129	TBB2A_HUMAN Tubulin beta-2A chain OS=Homo sapiens OX=9606 GN=TUBB2A PE=1 SV=1		TUBB2A	KESESC(Carbamidomethyl[C])DC(Carbamidomethyl[C])LQGFQLTHSLGGGTGSGMGTLLISK	2	TBB2A_HUMAN Tubulin beta-2A chain OS=Homo sapiens OX=9606 GN=TUBB2A PE=1 SV=1	0.0344902 0.198482	0.116486
Carbamidomethyl[C]	Q13885	127	TBB2A_HUMAN Tubulin beta-2A chain OS=Homo sapiens OX=9606 GN=TUBB2A PE=1 SV=1		TUBB2A	KESESC(Carbamidomethyl[C])DC(Carbamidomethyl[C])LQGFQLTHSLGGGTGSGMGTLLISK	2	TBB2A_HUMAN Tubulin beta-2A chain OS=Homo sapiens OX=9606 GN=TUBB2A PE=1 SV=1	0.0344902 0.198482	0.116486
Carbamidomethyl[C]	P00505	106	AATM_HUMAN Aspartate aminotransferase, mitochondrial OS=Homo sapiens OX=9606 GN=GOT2 PE=1 SV=3		GOT2	NLDKEYLPIGGLAEFC(Carbamidomethyl[C])K	1	AATM_HUMAN Aspartate aminotransferase, mitochondrial OS=Homo sapiens OX=9606 GN=GOT2 PE=1 SV=3	0.034942	0.034942
Carbamidomethyl[C]	O43490	316	PROM1_HUMAN Prominin-1 OS=Homo sapiens OX=9606 GN=PROM1 PE=1 SV=1		PROM1	SSLNDPLC(Carbamidomethyl[C])LVHPSSETC(Carbamidomethyl[C])NSIR	1	PROM1_HUMAN Prominin-1 OS=Homo sapiens OX=9606 GN=PROM1 PE=1 SV=1	0.0349926	0.0349926
Carbamidomethyl[C]	O43490	307	PROM1_HUMAN Prominin-1 OS=Homo sapiens OX=9606 GN=PROM1 PE=1 SV=1		PROM1	SSLNDPLC(Carbamidomethyl[C])LVHPSSETC(Carbamidomethyl[C])NSIR	1	PROM1_HUMAN Prominin-1 OS=Homo sapiens OX=9606 GN=PROM1 PE=1 SV=1	0.0349926	0.0349926
Carbamidomethyl[C]	P30041	47	PRDX6_HUMAN Peroxiredoxin-6 OS=Homo sapiens OX=9606 GN=PRDX6 PE=1 SV=3		PRDX6	DFTPVC(Carbamidomethyl[C])TTELGR	1	PRDX6_HUMAN Peroxiredoxin-6 OS=Homo sapiens OX=9606 GN=PRDX6 PE=1 SV=3	0.0365025	0.0365025
Carbamidomethyl[C]	P40925	154	MDHC_HUMAN Malate dehydrogenase, cytoplasmic OS=Homo sapiens OX=9606 GN=MDH1 PE=1 SV=4		MDH1	SAPSIPKENFSC(Carbamidomethyl[C])LTR	1	MDHC_HUMAN Malate dehydrogenase, cytoplasmic OS=Homo sapiens OX=9606 GN=MDH1 PE=1 SV=4	0.0367633	0.0367633
Carbamidomethyl[C]	P45880	47	VDAC2_HUMAN Voltage-dependent anion-selective channel protein 2 OS=Homo sapiens OX=9606 GN=VDAC2 PE=1 SV=2		VDAC2	SC(Carbamidomethyl[C])SGVEFSTSGSSNTDTGKVTGTLETK	2	VDAC2_HUMAN Voltage-dependent anion-selective channel protein 2 OS=Homo sapiens OX=9606 GN=VDAC2 PE=1 SV=2	0.0377943 0.0477554	0.0427749
Carbamidomethyl[C]	P98088	5546	MUC5A_HUMAN Mucin-5AC OS=Homo sapiens OX=9606 GN=MUC5AC PE=1 SV=4		MUC5AC	SLIIQQQGC(Carbamidomethyl[C])SSSEPVR	1	MUC5A_HUMAN Mucin-5AC OS=Homo sapiens OX=9606 GN=MUC5AC PE=1 SV=4	0.0384093	0.0384093
Carbamidomethyl[C]	O75369	1375	FLNB_HUMAN Filamin-B OS=Homo sapiens OX=9606 GN=FLNB PE=1 SV=2		FLNB	GAGIGGLGITVEGPSESKINC(Carbamidomethyl[C])R	1	FLNB_HUMAN Filamin-B OS=Homo sapiens OX=9606 GN=FLNB PE=1 SV=2	0.0386713	0.0386713
Carbamidomethyl[C]	Q96NY7	641	CLIC6_HUMAN Chloride intracellular channel protein 6 OS=Homo sapiens OX=9606 GN=CLIC6 PE=2 SV=3		CLIC6	KFLDGDELTLADC(Carbamidomethyl[C])NLLPK	1	CLIC6_HUMAN Chloride intracellular channel protein 6 OS=Homo sapiens OX=9606 GN=CLIC6 PE=2 SV=3	0.038799	0.038799
Carbamidomethyl[C]	P50995	226	ANX11_HUMAN Annexin A11 OS=Homo sapiens OX=9606 GN=ANXA11 PE=1 SV=1		ANXA11	GFGTDEQAIIDC(Carbamidomethyl[C])LGSR	2	ANX11_HUMAN Annexin A11 OS=Homo sapiens OX=9606 GN=ANXA11 PE=1 SV=1	0.0392705 0.0852557	0.0622631
Carbamidomethyl[C]	P36955	261	PEDF_HUMAN Pigment epithelium-derived factor OS=Homo sapiens OX=9606 GN=SERPINF1 PE=1 SV=4		SERPINF1	YGLDSDLSC(Carbamidomethyl[C])K	1	PEDF_HUMAN Pigment epithelium-derived factor OS=Homo sapiens OX=9606 GN=SERPINF1 PE=1 SV=4	0.0396206	0.0396206
Carbamidomethyl[C]	P02787	58	TRFE_HUMAN Serotransferrin OS=Homo sapiens OX=9606 GN=TF PE=1 SV=3		TF	SVIPSDGPSVAC(Carbamidomethyl[C])VKK SVIPSDGPSVAC(Carbamidomethyl[C])VK	2	TRFE_HUMAN Serotransferrin OS=Homo sapiens OX=9606 GN=TF PE=1 SV=3	0.0397685 0.097344	0.0685562
Carbamidomethyl[C]	Q16531	128	DDB1_HUMAN DNA damage-binding protein 1 OS=Homo sapiens OX=9606 GN=DDB1 PE=1 SV=1		DDB1	IGRPSETGIIGIIDPEC(Carbamidomethyl[C])R	3	DDB1_HUMAN DNA damage-binding protein 1 OS=Homo sapiens OX=9606 GN=DDB1 PE=1 SV=1	0.0402876 0.0477272 0.122706	0.0477272
Carbamidomethyl[C]	P50238	7	CRIP1_HUMAN Cysteine-rich protein 1 OS=Homo sapiens OX=9606 GN=CRIP1 PE=1 SV=3		CRIP1	C(Carbamidomethyl[C])NKEVYFAER	1	CRIP1_HUMAN Cysteine-rich protein 1 OS=Homo sapiens OX=9606 GN=CRIP1 PE=1 SV=3	0.0406733	0.0406733
Carbamidomethyl[C]	Q04637	1384	IF4G1_HUMAN Eukaryotic translation initiation factor 4 gamma 1 OS=Homo sapiens OX=9606 GN=EIF4G1 PE=1 SV=4		EIF4G1	AASLLLEILGLLC(Carbamidomethyl[C])K	1	IF4G1_HUMAN Eukaryotic translation initiation factor 4 gamma 1 OS=Homo sapiens OX=9606 GN=EIF4G1 PE=1 SV=4	0.0408015	0.0408015
Carbamidomethyl[C]	P10809	237	CH60_HUMAN 60 kDa heat shock protein, mitochondrial OS=Homo sapiens OX=9606 GN=HSPD1 PE=1 SV=2		HSPD1	C(Carbamidomethyl[C])EFQDAYVLLSEKK GQKC(Carbamidomethyl[C])EFQDAYVLLSEK	3	CH60_HUMAN 60 kDa heat shock protein, mitochondrial OS=Homo sapiens OX=9606 GN=HSPD1 PE=1 SV=2	0.0414414 0.0609503 0.175232	0.0609503
Carbamidomethyl[C]	P98088	1456	MUC5A_HUMAN Mucin-5AC OS=Homo sapiens OX=9606 GN=MUC5AC PE=1 SV=4		MUC5AC	VQC(Carbamidomethyl[C])SPDVGLTC(Carbamidomethyl[C])R VQCSPDVGLTC(Carbamidomethyl[C])R	2	MUC5A_HUMAN Mucin-5AC OS=Homo sapiens OX=9606 GN=MUC5AC PE=1 SV=4	0.0415174 0.255025	0.148271
Carbamidomethyl[C]	P98088	1448	MUC5A_HUMAN Mucin-5AC OS=Homo sapiens OX=9606 GN=MUC5AC PE=1 SV=4		MUC5AC	VQC(Carbamidomethyl[C])SPDVGLTC(Carbamidomethyl[C])R	1	MUC5A_HUMAN Mucin-5AC OS=Homo sapiens OX=9606 GN=MUC5AC PE=1 SV=4	0.0415174	0.0415174
Carbamidomethyl[C]	O00468	650	AGRIN_HUMAN Agrin OS=Homo sapiens OX=9606 GN=AGRN PE=1 SV=6		AGRN	EAAC(Carbamidomethyl[C])LQQTQIEEAR	1	AGRIN_HUMAN Agrin OS=Homo sapiens OX=9606 GN=AGRN PE=1 SV=6	0.0422473	0.0422473
Carbamidomethyl[C]	P18065	53	IBP2_HUMAN Insulin-like growth factor-binding protein 2 OS=Homo sapiens OX=9606 GN=IGFBP2 PE=1 SV=2		IGFBP2	LAAC(Carbamidomethyl[C])GPPPVAPPAAVAAVAGGAR	2	IBP2_HUMAN Insulin-like growth factor-binding protein 2 OS=Homo sapiens OX=9606 GN=IGFBP2 PE=1 SV=2	0.0422626 0.0694939	0.0558782
Carbamidomethyl[C]	P08603	416	CFAH_HUMAN Complement factor H OS=Homo sapiens OX=9606 GN=CFH PE=1 SV=4		CFH	SIDVAC(Carbamidomethyl[C])HPGYALPK	1	CFAH_HUMAN Complement factor H OS=Homo sapiens OX=9606 GN=CFH PE=1 SV=4	0.043316	0.043316
Carbamidomethyl[C]	P49773	84	HINT1_HUMAN Histidine triad nucleotide-binding protein 1 OS=Homo sapiens OX=9606 GN=HINT1 PE=1 SV=2		HINT1	C(Carbamidomethyl[C])AADLGLNK	1	HINT1_HUMAN Histidine triad nucleotide-binding protein 1 OS=Homo sapiens OX=9606 GN=HINT1 PE=1 SV=2	0.0434189	0.0434189
Carbamidomethyl[C]	Q00610	491	CLH1_HUMAN Clathrin heavy chain 1 OS=Homo sapiens OX=9606 GN=CLTC PE=1 SV=5		CLTC	ANVPNKVIQC(Carbamidomethyl[C])FAETGQVQK	1	CLH1_HUMAN Clathrin heavy chain 1 OS=Homo sapiens OX=9606 GN=CLTC PE=1 SV=5	0.043653	0.043653
Carbamidomethyl[C]	P14618	424	KPYM_HUMAN Pyruvate kinase PKM OS=Homo sapiens OX=9606 GN=PKM PE=1 SV=4		PKM	C(Carbamidomethyl[C])C(Carbamidomethyl[C])SGAIIVLTK	1	KPYM_HUMAN Pyruvate kinase PKM OS=Homo sapiens OX=9606 GN=PKM PE=1 SV=4	0.0447026	0.0447026
Carbamidomethyl[C]	P14618	423	KPYM_HUMAN Pyruvate kinase PKM OS=Homo sapiens OX=9606 GN=PKM PE=1 SV=4		PKM	C(Carbamidomethyl[C])C(Carbamidomethyl[C])SGAIIVLTK	1	KPYM_HUMAN Pyruvate kinase PKM OS=Homo sapiens OX=9606 GN=PKM PE=1 SV=4	0.0447026	0.0447026
Carbamidomethyl[C]	Q14764	572	MVP_HUMAN Major vault protein OS=Homo sapiens OX=9606 GN=MVP PE=1 SV=4		MVP	LFSVPDFVGDAC(Carbamidomethyl[C])K	1	MVP_HUMAN Major vault protein OS=Homo sapiens OX=9606 GN=MVP PE=1 SV=4	0.0454599	0.0454599
Carbamidomethyl[C]	P50395	414	GDIB_HUMAN Rab GDP dissociation inhibitor beta OS=Homo sapiens OX=9606 GN=GDI2 PE=1 SV=2		GDI2	TYDATTHFETTC(Carbamidomethyl[C])DDIKNIYKR	1	GDIB_HUMAN Rab GDP dissociation inhibitor beta OS=Homo sapiens OX=9606 GN=GDI2 PE=1 SV=2	0.0459076	0.0459076
Carbamidomethyl[C]	P07711	322	CATL1_HUMAN Procathepsin L OS=Homo sapiens OX=9606 GN=CTSL PE=1 SV=2		CTSL	NHC(Carbamidomethyl[C])GIASAASYPTV	2	CATL1_HUMAN Procathepsin L OS=Homo sapiens OX=9606 GN=CTSL PE=1 SV=2	0.0461716 0.0716663	0.0589189
Carbamidomethyl[C]	Q9Y6R7	5284	FCGBP_HUMAN IgGFc-binding protein OS=Homo sapiens OX=9606 GN=FCGBP PE=1 SV=3		FCGBP	VVAEVQIC(Carbamidomethyl[C])HGK	1	FCGBP_HUMAN IgGFc-binding protein OS=Homo sapiens OX=9606 GN=FCGBP PE=1 SV=3	0.0463949	0.0463949
Carbamidomethyl[C]	P05109	42	S10A8_HUMAN Protein S100-A8 OS=Homo sapiens OX=9606 GN=S100A8 PE=1 SV=1		S100A8	LLETEC(Carbamidomethyl[C])PQYIR	1	S10A8_HUMAN Protein S100-A8 OS=Homo sapiens OX=9606 GN=S100A8 PE=1 SV=1	0.0471821	0.0471821
Carbamidomethyl[C]	P22392	109	NDKB_HUMAN Nucleoside diphosphate kinase B OS=Homo sapiens OX=9606 GN=NME2 PE=1 SV=1		NME2	GDFC(Carbamidomethyl[C])IQVGR	1	NDKB_HUMAN Nucleoside diphosphate kinase B OS=Homo sapiens OX=9606 GN=NME2 PE=1 SV=1	0.0474937	0.0474937
Carbamidomethyl[C]	O60664	341	PLIN3_HUMAN Perilipin-3 OS=Homo sapiens OX=9606 GN=PLIN3 PE=1 SV=3		PLIN3	DIAQQLQATC(Carbamidomethyl[C])TSLGSSIQGLPTNVKDQVQQAR	1	PLIN3_HUMAN Perilipin-3 OS=Homo sapiens OX=9606 GN=PLIN3 PE=1 SV=3	0.0476387	0.0476387
Carbamidomethyl[C]	Q14103	226	HNRPD_HUMAN Heterogeneous nuclear ribonucleoprotein D0 OS=Homo sapiens OX=9606 GN=HNRNPD PE=1 SV=1		HNRNPD	RGFC(Carbamidomethyl[C])FITFKEEEPVKK	2	HNRPD_HUMAN Heterogeneous nuclear ribonucleoprotein D0 OS=Homo sapiens OX=9606 GN=HNRNPD PE=1 SV=1	0.0481732 0.0621535	0.0551633
Carbamidomethyl[C]	Q9BZW7	21	TSG10_HUMAN Testis-specific gene 10 protein OS=Homo sapiens OX=9606 GN=TSGA10 PE=1 SV=1		TSGA10	GANC(Carbamidomethyl[C])DVELLK	1	TSG10_HUMAN Testis-specific gene 10 protein OS=Homo sapiens OX=9606 GN=TSGA10 PE=1 SV=1	0.0497715	0.0497715
Carbamidomethyl[C]	Q9H8H3	96	MET7A_HUMAN Methyltransferase-like protein 7A OS=Homo sapiens OX=9606 GN=METTL7A PE=1 SV=1		METTL7A	VTC(Carbamidomethyl[C])IDPNPNFEK	1	MET7A_HUMAN Methyltransferase-like protein 7A OS=Homo sapiens OX=9606 GN=METTL7A PE=1 SV=1	0.0506908	0.0506908
Carbamidomethyl[C]	O75369	1617	FLNB_HUMAN Filamin-B OS=Homo sapiens OX=9606 GN=FLNB PE=1 SV=2		FLNB	C(Carbamidomethyl[C])LATGPGIASTVK C(Carbamidomethyl[C])LATGPGIASTVKTGEEVGFVVDAK	2	FLNB_HUMAN Filamin-B OS=Homo sapiens OX=9606 GN=FLNB PE=1 SV=2	0.0514307 0.171339	0.111385
Carbamidomethyl[C]	P00450	240	CERU_HUMAN Ceruloplasmin OS=Homo sapiens OX=9606 GN=CP PE=1 SV=1		CP	TYC(Carbamidomethyl[C])SEPEKVDKDNEDFQESNR	1	CERU_HUMAN Ceruloplasmin OS=Homo sapiens OX=9606 GN=CP PE=1 SV=1	0.0519291	0.0519291
Carbamidomethyl[C]	P17931	173	LEG3_HUMAN Galectin-3 OS=Homo sapiens OX=9606 GN=LGALS3 PE=1 SV=5		LGALS3	VIVC(Carbamidomethyl[C])NTK	2	LEG3_HUMAN Galectin-3 OS=Homo sapiens OX=9606 GN=LGALS3 PE=1 SV=5	0.0524599 0.178064	0.115262
Carbamidomethyl[C]	P60981	135	DEST_HUMAN Destrin OS=Homo sapiens OX=9606 GN=DSTN PE=1 SV=3		DSTN	KFQGIKHEC(Carbamidomethyl[C])QANGPEDLNR FQGIKHEC(Carbamidomethyl[C])QANGPEDLNR	4	DEST_HUMAN Destrin OS=Homo sapiens OX=9606 GN=DSTN PE=1 SV=3	0.0533331 0.077729 0.154596 0.226237	0.116163
Carbamidomethyl[C]	P10909	285	CLUS_HUMAN Clusterin OS=Homo sapiens OX=9606 GN=CLU PE=1 SV=1		CLU	EGDDDRTVC(Carbamidomethyl[C])R	2	CLUS_HUMAN Clusterin OS=Homo sapiens OX=9606 GN=CLU PE=1 SV=1	0.0538133 0.251874	0.152844
Carbamidomethyl[C]	P11684	90	UTER_HUMAN Uteroglobin OS=Homo sapiens OX=9606 GN=SCGB1A1 PE=1 SV=1		SCGB1A1	IAQSSLC(Carbamidomethyl[C])N	2	UTER_HUMAN Uteroglobin OS=Homo sapiens OX=9606 GN=SCGB1A1 PE=1 SV=1	0.0548589 0.374673	0.214766
Carbamidomethyl[C]	P40394	124	ADH7_HUMAN All-trans-retinol dehydrogenase [NAD(+)] ADH7 OS=Homo sapiens OX=9606 GN=ADH7 PE=1 SV=2		ADH7	EC(Carbamidomethyl[C])NAC(Carbamidomethyl[C])RNPDGNLC(Carbamidomethyl[C])IR NPDGNLC(Carbamidomethyl[C])IR	2	ADH7_HUMAN All-trans-retinol dehydrogenase [NAD(+)] ADH7 OS=Homo sapiens OX=9606 GN=ADH7 PE=1 SV=2	0.0553661 0.305385	0.180376
Carbamidomethyl[C]	P40394	116	ADH7_HUMAN All-trans-retinol dehydrogenase [NAD(+)] ADH7 OS=Homo sapiens OX=9606 GN=ADH7 PE=1 SV=2		ADH7	EC(Carbamidomethyl[C])NAC(Carbamidomethyl[C])RNPDGNLC(Carbamidomethyl[C])IR	1	ADH7_HUMAN All-trans-retinol dehydrogenase [NAD(+)] ADH7 OS=Homo sapiens OX=9606 GN=ADH7 PE=1 SV=2	0.0553661	0.0553661
Carbamidomethyl[C]	P40394	113	ADH7_HUMAN All-trans-retinol dehydrogenase [NAD(+)] ADH7 OS=Homo sapiens OX=9606 GN=ADH7 PE=1 SV=2		ADH7	EC(Carbamidomethyl[C])NAC(Carbamidomethyl[C])RNPDGNLC(Carbamidomethyl[C])IR	1	ADH7_HUMAN All-trans-retinol dehydrogenase [NAD(+)] ADH7 OS=Homo sapiens OX=9606 GN=ADH7 PE=1 SV=2	0.0553661	0.0553661
Carbamidomethyl[C]	Q14103	126	HNRPD_HUMAN Heterogeneous nuclear ribonucleoprotein D0 OS=Homo sapiens OX=9606 GN=HNRNPD PE=1 SV=1		HNRNPD	FGEVVDC(Carbamidomethyl[C])TLKLDPITGR	1	HNRPD_HUMAN Heterogeneous nuclear ribonucleoprotein D0 OS=Homo sapiens OX=9606 GN=HNRNPD PE=1 SV=1	0.0576433	0.0576433
Carbamidomethyl[C]	P00751	599	CFAB_HUMAN Complement factor B OS=Homo sapiens OX=9606 GN=CFB PE=1 SV=2		CFB	YGQTIRPIC(Carbamidomethyl[C])LPC(Carbamidomethyl[C])TEGTTR	1	CFAB_HUMAN Complement factor B OS=Homo sapiens OX=9606 GN=CFB PE=1 SV=2	0.0577635	0.0577635
Carbamidomethyl[C]	P00751	596	CFAB_HUMAN Complement factor B OS=Homo sapiens OX=9606 GN=CFB PE=1 SV=2		CFB	YGQTIRPIC(Carbamidomethyl[C])LPC(Carbamidomethyl[C])TEGTTR	1	CFAB_HUMAN Complement factor B OS=Homo sapiens OX=9606 GN=CFB PE=1 SV=2	0.0577635	0.0577635
Carbamidomethyl[C]	O94832	143	MYO1D_HUMAN Unconventional myosin-Id OS=Homo sapiens OX=9606 GN=MYO1D PE=1 SV=2		MYO1D	SNC(Carbamidomethyl[C])VLEAFGNAK	2	MYO1D_HUMAN Unconventional myosin-Id OS=Homo sapiens OX=9606 GN=MYO1D PE=1 SV=2	0.0584944 0.105295	0.0818947
Carbamidomethyl[C]	P09525	198	ANXA4_HUMAN Annexin A4 OS=Homo sapiens OX=9606 GN=ANXA4 PE=1 SV=4		ANXA4	FLTVLC(Carbamidomethyl[C])SR	1	ANXA4_HUMAN Annexin A4 OS=Homo sapiens OX=9606 GN=ANXA4 PE=1 SV=4	0.0594086	0.0594086
Carbamidomethyl[C]	O14950	109	ML12B_HUMAN Myosin regulatory light chain 12B OS=Homo sapiens OX=9606 GN=MYL12B PE=1 SV=2	P19105_108	MYL12B	NAFAC(Carbamidomethyl[C])FDEEATGTIQEDYLR	1	ML12B_HUMAN Myosin regulatory light chain 12B OS=Homo sapiens OX=9606 GN=MYL12B PE=1 SV=2	0.0594969	0.0594969
Carbamidomethyl[C]	P30740	214	ILEU_HUMAN Leukocyte elastase inhibitor OS=Homo sapiens OX=9606 GN=SERPINB1 PE=1 SV=1		SERPINB1	FAYGYIEDLKC(Carbamidomethyl[C])R	1	ILEU_HUMAN Leukocyte elastase inhibitor OS=Homo sapiens OX=9606 GN=SERPINB1 PE=1 SV=1	0.0595568	0.0595568
Carbamidomethyl[C]	Q8WXI7	13395	MUC16_HUMAN Mucin-16 OS=Homo sapiens OX=9606 GN=MUC16 PE=1 SV=3		MUC16	VDAVC(Carbamidomethyl[C])THRPDPK	1	MUC16_HUMAN Mucin-16 OS=Homo sapiens OX=9606 GN=MUC16 PE=1 SV=3	0.0600579	0.0600579
Carbamidomethyl[C]	P16152	122	CBR1_HUMAN Carbonyl reductase [NADPH] 1 OS=Homo sapiens OX=9606 GN=CBR1 PE=1 SV=3		CBR1	DVC(Carbamidomethyl[C])TELLPLIKPQGR	1	CBR1_HUMAN Carbonyl reductase [NADPH] 1 OS=Homo sapiens OX=9606 GN=CBR1 PE=1 SV=3	0.0607046	0.0607046
Carbamidomethyl[C]	P08134	159	RHOC_HUMAN Rho-related GTP-binding protein RhoC OS=Homo sapiens OX=9606 GN=RHOC PE=1 SV=1		RHOC	ISAFGYLEC(Carbamidomethyl[C])SAK	1	RHOC_HUMAN Rho-related GTP-binding protein RhoC OS=Homo sapiens OX=9606 GN=RHOC PE=1 SV=1	0.061738	0.061738
Carbamidomethyl[C]	P05023	428	AT1A1_HUMAN Sodium/potassium-transporting ATPase subunit alpha-1 OS=Homo sapiens OX=9606 GN=ATP1A1 PE=1 SV=1		ATP1A1	IAGLC(Carbamidomethyl[C])NR	1	AT1A1_HUMAN Sodium/potassium-transporting ATPase subunit alpha-1 OS=Homo sapiens OX=9606 GN=ATP1A1 PE=1 SV=1	0.061793	0.061793
Carbamidomethyl[C]	Q8TC71	512	MIEAP_HUMAN Mitochondria-eating protein OS=Homo sapiens OX=9606 GN=SPATA18 PE=1 SV=1		SPATA18	SLSPIC(Carbamidomethyl[C])PR	1	MIEAP_HUMAN Mitochondria-eating protein OS=Homo sapiens OX=9606 GN=SPATA18 PE=1 SV=1	0.0625164	0.0625164
Carbamidomethyl[C]	P08603	494	CFAH_HUMAN Complement factor H OS=Homo sapiens OX=9606 GN=CFH PE=1 SV=4		CFH	LGYVTADGETSGSITC(Carbamidomethyl[C])GK	1	CFAH_HUMAN Complement factor H OS=Homo sapiens OX=9606 GN=CFH PE=1 SV=4	0.0634512	0.0634512
Carbamidomethyl[C]	Q3LXA3	382	TKFC_HUMAN Triokinase/FMN cyclase OS=Homo sapiens OX=9606 GN=TKFC PE=1 SV=2		TKFC	VC(Carbamidomethyl[C])STLLGLEEHLNALDR	1	TKFC_HUMAN Triokinase/FMN cyclase OS=Homo sapiens OX=9606 GN=TKFC PE=1 SV=2	0.0646568	0.0646568
Carbamidomethyl[C]	Q9Y6C9	79	MTCH2_HUMAN Mitochondrial carrier homolog 2 OS=Homo sapiens OX=9606 GN=MTCH2 PE=1 SV=1		MTCH2	LC(Carbamidomethyl[C])SGVLGTVVHGK	1	MTCH2_HUMAN Mitochondrial carrier homolog 2 OS=Homo sapiens OX=9606 GN=MTCH2 PE=1 SV=1	0.0655748	0.0655748
Carbamidomethyl[C]	Q9BZW7	694	TSG10_HUMAN Testis-specific gene 10 protein OS=Homo sapiens OX=9606 GN=TSGA10 PE=1 SV=1		TSGA10	SLEENLC(Carbamidomethyl[C])YRDF	1	TSG10_HUMAN Testis-specific gene 10 protein OS=Homo sapiens OX=9606 GN=TSGA10 PE=1 SV=1	0.0659225	0.0659225
Carbamidomethyl[C]	P62304	46	RUXE_HUMAN Small nuclear ribonucleoprotein E OS=Homo sapiens OX=9606 GN=SNRPE PE=1 SV=1		SNRPE	IEGC(Carbamidomethyl[C])IIGFDEYMNLVLDDAEEIHSK	1	RUXE_HUMAN Small nuclear ribonucleoprotein E OS=Homo sapiens OX=9606 GN=SNRPE PE=1 SV=1	0.0663028	0.0663028
Carbamidomethyl[C]	P02788	594	TRFL_HUMAN Lactotransferrin OS=Homo sapiens OX=9606 GN=LTF PE=1 SV=6		LTF	LADFALLC(Carbamidomethyl[C])LDGK	1	TRFL_HUMAN Lactotransferrin OS=Homo sapiens OX=9606 GN=LTF PE=1 SV=6	0.0703883	0.0703883
Carbamidomethyl[C]	P48637	409	GSHB_HUMAN Glutathione synthetase OS=Homo sapiens OX=9606 GN=GSS PE=1 SV=1		GSS	IEPEPFENC(Carbamidomethyl[C])LLRPGSPAR	2	GSHB_HUMAN Glutathione synthetase OS=Homo sapiens OX=9606 GN=GSS PE=1 SV=1	0.0711703 0.197238	0.134204
Carbamidomethyl[C]	P09211	48	GSTP1_HUMAN Glutathione S-transferase P OS=Homo sapiens OX=9606 GN=GSTP1 PE=1 SV=2		GSTP1	ASC(Carbamidomethyl[C])LYGQLPK	1	GSTP1_HUMAN Glutathione S-transferase P OS=Homo sapiens OX=9606 GN=GSTP1 PE=1 SV=2	0.0730456	0.0730456
Carbamidomethyl[C]	Q96N03	142	VTM2L_HUMAN V-set and transmembrane domain-containing protein 2-like protein OS=Homo sapiens OX=9606 GN=VSTM2L PE=1 SV=1		VSTM2L	VKPTDEGTYEC(Carbamidomethyl[C])R	2	VTM2L_HUMAN V-set and transmembrane domain-containing protein 2-like protein OS=Homo sapiens OX=9606 GN=VSTM2L PE=1 SV=1	0.0734339 0.153078	0.113256
Carbamidomethyl[C]	P63000	105	RAC1_HUMAN Ras-related C3 botulinum toxin substrate 1 OS=Homo sapiens OX=9606 GN=RAC1 PE=1 SV=1		RAC1	HHC(Carbamidomethyl[C])PNTPIILVGTK	1	RAC1_HUMAN Ras-related C3 botulinum toxin substrate 1 OS=Homo sapiens OX=9606 GN=RAC1 PE=1 SV=1	0.0734475	0.0734475
Carbamidomethyl[C]	Q13011	187	ECH1_HUMAN Delta(3,5)-Delta(2,4)-dienoyl-CoA isomerase, mitochondrial OS=Homo sapiens OX=9606 GN=ECH1 PE=1 SV=2		ECH1	YC(Carbamidomethyl[C])AQDAFFQVK	1	ECH1_HUMAN Delta(3,5)-Delta(2,4)-dienoyl-CoA isomerase, mitochondrial OS=Homo sapiens OX=9606 GN=ECH1 PE=1 SV=2	0.0737072	0.0737072
Carbamidomethyl[C]	P20073	285	ANXA7_HUMAN Annexin A7 OS=Homo sapiens OX=9606 GN=ANXA7 PE=1 SV=3		ANXA7	VLIEILC(Carbamidomethyl[C])TR	1	ANXA7_HUMAN Annexin A7 OS=Homo sapiens OX=9606 GN=ANXA7 PE=1 SV=3	0.0737434	0.0737434
Carbamidomethyl[C]	Q08380	561	LG3BP_HUMAN Galectin-3-binding protein OS=Homo sapiens OX=9606 GN=LGALS3BP PE=1 SV=1		LGALS3BP	STSSFPC(Carbamidomethyl[C])PAGHFNGFR	1	LG3BP_HUMAN Galectin-3-binding protein OS=Homo sapiens OX=9606 GN=LGALS3BP PE=1 SV=1	0.0750663	0.0750663
Carbamidomethyl[C]	O75369	455	FLNB_HUMAN Filamin-B OS=Homo sapiens OX=9606 GN=FLNB PE=1 SV=2		FLNB	SPFVVQVGEAC(Carbamidomethyl[C])NPNAC(Carbamidomethyl[C])R	1	FLNB_HUMAN Filamin-B OS=Homo sapiens OX=9606 GN=FLNB PE=1 SV=2	0.0752025	0.0752025
Carbamidomethyl[C]	O75369	450	FLNB_HUMAN Filamin-B OS=Homo sapiens OX=9606 GN=FLNB PE=1 SV=2		FLNB	SPFVVQVGEAC(Carbamidomethyl[C])NPNAC(Carbamidomethyl[C])R	1	FLNB_HUMAN Filamin-B OS=Homo sapiens OX=9606 GN=FLNB PE=1 SV=2	0.0752025	0.0752025
Carbamidomethyl[C]	O75083	507	WDR1_HUMAN WD repeat-containing protein 1 OS=Homo sapiens OX=9606 GN=WDR1 PE=1 SV=4		WDR1	GPVTDVAYSHDGAFLAVC(Carbamidomethyl[C])DASK	2	WDR1_HUMAN WD repeat-containing protein 1 OS=Homo sapiens OX=9606 GN=WDR1 PE=1 SV=4	0.0753835 0.215707	0.145545
Carbamidomethyl[C]	P07203	78	GPX1_HUMAN Glutathione peroxidase 1 OS=Homo sapiens OX=9606 GN=GPX1 PE=1 SV=4		GPX1	GLVVLGFPC(Carbamidomethyl[C])NQFGHQENAKNEEILNSLK	2	GPX1_HUMAN Glutathione peroxidase 1 OS=Homo sapiens OX=9606 GN=GPX1 PE=1 SV=4	0.0757174 0.139851	0.107784
Carbamidomethyl[C]	P98088	617	MUC5A_HUMAN Mucin-5AC OS=Homo sapiens OX=9606 GN=MUC5AC PE=1 SV=4		MUC5AC	NSFEDPC(Carbamidomethyl[C])SLSVENEK	1	MUC5A_HUMAN Mucin-5AC OS=Homo sapiens OX=9606 GN=MUC5AC PE=1 SV=4	0.0784338	0.0784338
Carbamidomethyl[C]	P58107	1898	EPIPL_HUMAN Epiplakin OS=Homo sapiens OX=9606 GN=EPPK1 PE=1 SV=3		EPPK1	TGGQALSTLEC(Carbamidomethyl[C])VKPYLEGSGC(Carbamidomethyl[C])IAGVTVPSTR	1	EPIPL_HUMAN Epiplakin OS=Homo sapiens OX=9606 GN=EPPK1 PE=1 SV=3	0.0794883	0.0794883
Carbamidomethyl[C]	P58107	1888	EPIPL_HUMAN Epiplakin OS=Homo sapiens OX=9606 GN=EPPK1 PE=1 SV=3		EPPK1	TGGQALSTLEC(Carbamidomethyl[C])VKPYLEGSGC(Carbamidomethyl[C])IAGVTVPSTR	1	EPIPL_HUMAN Epiplakin OS=Homo sapiens OX=9606 GN=EPPK1 PE=1 SV=3	0.0794883	0.0794883
Carbamidomethyl[C]	Q8IYT3	249	CC170_HUMAN Coiled-coil domain-containing protein 170 OS=Homo sapiens OX=9606 GN=CCDC170 PE=1 SV=3		CCDC170	AASC(Carbamidomethyl[C])TEEKEKLNQDLLSAVEAK	1	CC170_HUMAN Coiled-coil domain-containing protein 170 OS=Homo sapiens OX=9606 GN=CCDC170 PE=1 SV=3	0.0798351	0.0798351
Carbamidomethyl[C]	P01024	720	CO3_HUMAN Complement C3 OS=Homo sapiens OX=9606 GN=C3 PE=1 SV=2		C3	TRFISLGEAC(Carbamidomethyl[C])KK FISLGEAC(Carbamidomethyl[C])K FISLGEAC(Carbamidomethyl[C])KK	4	CO3_HUMAN Complement C3 OS=Homo sapiens OX=9606 GN=C3 PE=1 SV=2	0.0799181 0.21238 0.250055 0.373745	0.231217
Carbamidomethyl[C]	Q12765	290	SCRN1_HUMAN Secernin-1 OS=Homo sapiens OX=9606 GN=SCRN1 PE=1 SV=2		SCRN1	SSPC(Carbamidomethyl[C])IHYFTGTPDPSR	1	SCRN1_HUMAN Secernin-1 OS=Homo sapiens OX=9606 GN=SCRN1 PE=1 SV=2	0.0801537	0.0801537
Carbamidomethyl[C]	O14979	277	HNRDL_HUMAN Heterogeneous nuclear ribonucleoprotein D-like OS=Homo sapiens OX=9606 GN=HNRNPDL PE=1 SV=3		HNRNPDL	RGFC(Carbamidomethyl[C])FITYTDEEPVKK	2	HNRDL_HUMAN Heterogeneous nuclear ribonucleoprotein D-like OS=Homo sapiens OX=9606 GN=HNRNPDL PE=1 SV=3	0.0814169 0.143116	0.112266
Carbamidomethyl[C]	P13489	85	RINI_HUMAN Ribonuclease inhibitor OS=Homo sapiens OX=9606 GN=RNH1 PE=1 SV=2		RNH1	SNELGDVGVHC(Carbamidomethyl[C])VLQGLQTPSC(Carbamidomethyl[C])K	2	RINI_HUMAN Ribonuclease inhibitor OS=Homo sapiens OX=9606 GN=RNH1 PE=1 SV=2	0.081604 0.360993	0.221299
Carbamidomethyl[C]	P13489	75	RINI_HUMAN Ribonuclease inhibitor OS=Homo sapiens OX=9606 GN=RNH1 PE=1 SV=2		RNH1	SNELGDVGVHC(Carbamidomethyl[C])VLQGLQTPSC(Carbamidomethyl[C])K	2	RINI_HUMAN Ribonuclease inhibitor OS=Homo sapiens OX=9606 GN=RNH1 PE=1 SV=2	0.081604 0.360993	0.221299
Carbamidomethyl[C]	P09960	147	LKHA4_HUMAN Leukotriene A-4 hydrolase OS=Homo sapiens OX=9606 GN=LTA4H PE=1 SV=2		LTA4H	AILPC(Carbamidomethyl[C])QDTPSVK	1	LKHA4_HUMAN Leukotriene A-4 hydrolase OS=Homo sapiens OX=9606 GN=LTA4H PE=1 SV=2	0.085322	0.085322
Carbamidomethyl[C]	P13861	134	KAP2_HUMAN cAMP-dependent protein kinase type II-alpha regulatory subunit OS=Homo sapiens OX=9606 GN=PRKAR2A PE=1 SV=2		PRKAR2A	LQEAC(Carbamidomethyl[C])KDILLFK	1	KAP2_HUMAN cAMP-dependent protein kinase type II-alpha regulatory subunit OS=Homo sapiens OX=9606 GN=PRKAR2A PE=1 SV=2	0.0875814	0.0875814
Carbamidomethyl[C]	P52943	126	CRIP2_HUMAN Cysteine-rich protein 2 OS=Homo sapiens OX=9606 GN=CRIP2 PE=1 SV=1		CRIP2	ASSVTTFTGEPNTC(Carbamidomethyl[C])PR	1	CRIP2_HUMAN Cysteine-rich protein 2 OS=Homo sapiens OX=9606 GN=CRIP2 PE=1 SV=1	0.0878503	0.0878503
Carbamidomethyl[C]	P17655	577	CAN2_HUMAN Calpain-2 catalytic subunit OS=Homo sapiens OX=9606 GN=CAPN2 PE=1 SV=6		CAPN2	SDGFSIETC(Carbamidomethyl[C])K	2	CAN2_HUMAN Calpain-2 catalytic subunit OS=Homo sapiens OX=9606 GN=CAPN2 PE=1 SV=6	0.0895836 0.297657	0.19362
Carbamidomethyl[C]	Q9Y277	36	VDAC3_HUMAN Voltage-dependent anion-selective channel protein 3 OS=Homo sapiens OX=9606 GN=VDAC3 PE=1 SV=1		VDAC3	SC(Carbamidomethyl[C])SGVEFSTSGHAYTDTGK	2	VDAC3_HUMAN Voltage-dependent anion-selective channel protein 3 OS=Homo sapiens OX=9606 GN=VDAC3 PE=1 SV=1	0.0900405 0.163943	0.126992
Carbamidomethyl[C]	Q16774	98	KGUA_HUMAN Guanylate kinase OS=Homo sapiens OX=9606 GN=GUK1 PE=1 SV=2		GUK1	IC(Carbamidomethyl[C])VLDVDLQGVR	1	KGUA_HUMAN Guanylate kinase OS=Homo sapiens OX=9606 GN=GUK1 PE=1 SV=2	0.0900446	0.0900446
Carbamidomethyl[C]	Q15149	4454	PLEC_HUMAN Plectin OS=Homo sapiens OX=9606 GN=PLEC PE=1 SV=3		PLEC	LLEAQAC(Carbamidomethyl[C])TGGIIDPSTGERFPVTDAVNK	1	PLEC_HUMAN Plectin OS=Homo sapiens OX=9606 GN=PLEC PE=1 SV=3	0.0933018	0.0933018
Carbamidomethyl[C]	P56537	15	IF6_HUMAN Eukaryotic translation initiation factor 6 OS=Homo sapiens OX=9606 GN=EIF6 PE=1 SV=1		EIF6	ASFENNC(Carbamidomethyl[C])EIGC(Carbamidomethyl[C])FAK	1	IF6_HUMAN Eukaryotic translation initiation factor 6 OS=Homo sapiens OX=9606 GN=EIF6 PE=1 SV=1	0.094351	0.094351
Carbamidomethyl[C]	P56537	11	IF6_HUMAN Eukaryotic translation initiation factor 6 OS=Homo sapiens OX=9606 GN=EIF6 PE=1 SV=1		EIF6	ASFENNC(Carbamidomethyl[C])EIGC(Carbamidomethyl[C])FAK	1	IF6_HUMAN Eukaryotic translation initiation factor 6 OS=Homo sapiens OX=9606 GN=EIF6 PE=1 SV=1	0.094351	0.094351
Carbamidomethyl[C]	P03973	68	SLPI_HUMAN Antileukoproteinase OS=Homo sapiens OX=9606 GN=SLPI PE=1 SV=2		SLPI	C(Carbamidomethyl[C])C(Carbamidomethyl[C])PDTC(Carbamidomethyl[C])GIK	3	SLPI_HUMAN Antileukoproteinase OS=Homo sapiens OX=9606 GN=SLPI PE=1 SV=2	0.0945366 0.13825 0.194582	0.13825
Carbamidomethyl[C]	P03973	64	SLPI_HUMAN Antileukoproteinase OS=Homo sapiens OX=9606 GN=SLPI PE=1 SV=2		SLPI	C(Carbamidomethyl[C])C(Carbamidomethyl[C])PDTC(Carbamidomethyl[C])GIK C(Carbamidomethyl[C])C(Carbamidomethyl[C])PDTCGIKCLDPVDTPNPTR C(Carbamidomethyl[C])C(Carbamidomethyl[C])PDTCGIK	5	SLPI_HUMAN Antileukoproteinase OS=Homo sapiens OX=9606 GN=SLPI PE=1 SV=2	0.0945366 0.13825 0.149688 0.194582 0.369957	0.149688
Carbamidomethyl[C]	P03973	63	SLPI_HUMAN Antileukoproteinase OS=Homo sapiens OX=9606 GN=SLPI PE=1 SV=2		SLPI	C(Carbamidomethyl[C])C(Carbamidomethyl[C])PDTC(Carbamidomethyl[C])GIK C(Carbamidomethyl[C])C(Carbamidomethyl[C])PDTCGIKCLDPVDTPNPTR C(Carbamidomethyl[C])C(Carbamidomethyl[C])PDTCGIK	5	SLPI_HUMAN Antileukoproteinase OS=Homo sapiens OX=9606 GN=SLPI PE=1 SV=2	0.0945366 0.13825 0.149688 0.194582 0.369957	0.149688
Carbamidomethyl[C]	P11142	603	HSP7C_HUMAN Heat shock cognate 71 kDa protein OS=Homo sapiens OX=9606 GN=HSPA8 PE=1 SV=1		HSPA8	VC(Carbamidomethyl[C])NPIITK ELEKVC(Carbamidomethyl[C])NPIITK	2	HSP7C_HUMAN Heat shock cognate 71 kDa protein OS=Homo sapiens OX=9606 GN=HSPA8 PE=1 SV=1	0.0947165 0.247059	0.170888
Carbamidomethyl[C]	P08118	93	MSMB_HUMAN Beta-microseminoprotein OS=Homo sapiens OX=9606 GN=MSMB PE=1 SV=1		MSMB	IFKKEDC(Carbamidomethyl[C])KYIVVEK	1	MSMB_HUMAN Beta-microseminoprotein OS=Homo sapiens OX=9606 GN=MSMB PE=1 SV=1	0.0950927	0.0950927
Carbamidomethyl[C]	Q15366	109	PCBP2_HUMAN Poly(rC)-binding protein 2 OS=Homo sapiens OX=9606 GN=PCBP2 PE=1 SV=1		PCBP2	LVVPASQC(Carbamidomethyl[C])GSLIGK	2	PCBP2_HUMAN Poly(rC)-binding protein 2 OS=Homo sapiens OX=9606 GN=PCBP2 PE=1 SV=1	0.0973678 0.266096	0.181732
Carbamidomethyl[C]	P26368	429	U2AF2_HUMAN Splicing factor U2AF 65 kDa subunit OS=Homo sapiens OX=9606 GN=U2AF2 PE=1 SV=4		U2AF2	SIEIPRPVDGVEVPGC(Carbamidomethyl[C])GK	2	U2AF2_HUMAN Splicing factor U2AF 65 kDa subunit OS=Homo sapiens OX=9606 GN=U2AF2 PE=1 SV=4	0.0980254 0.157995	0.12801
Carbamidomethyl[C]	Q15366	54	PCBP2_HUMAN Poly(rC)-binding protein 2 OS=Homo sapiens OX=9606 GN=PCBP2 PE=1 SV=1		PCBP2	INISEGNC(Carbamidomethyl[C])PER	1	PCBP2_HUMAN Poly(rC)-binding protein 2 OS=Homo sapiens OX=9606 GN=PCBP2 PE=1 SV=1	0.0981218	0.0981218
Carbamidomethyl[C]	Q15365	54	PCBP1_HUMAN Poly(rC)-binding protein 1 OS=Homo sapiens OX=9606 GN=PCBP1 PE=1 SV=2		PCBP1	INISEGNC(Carbamidomethyl[C])PER	1	PCBP1_HUMAN Poly(rC)-binding protein 1 OS=Homo sapiens OX=9606 GN=PCBP1 PE=1 SV=2	0.0981218	0.0981218
Carbamidomethyl[C]	P62888	92	RL30_HUMAN 60S ribosomal protein L30 OS=Homo sapiens OX=9606 GN=RPL30 PE=1 SV=2		RPL30	VC(Carbamidomethyl[C])TLAIIDPGDSDIIR	1	RL30_HUMAN 60S ribosomal protein L30 OS=Homo sapiens OX=9606 GN=RPL30 PE=1 SV=2	0.0994913	0.0994913
Carbamidomethyl[C]	P98088	4975	MUC5A_HUMAN Mucin-5AC OS=Homo sapiens OX=9606 GN=MUC5AC PE=1 SV=4		MUC5AC	VLVDNYFC(Carbamidomethyl[C])GAEDGLSC(Carbamidomethyl[C])PR	2	MUC5A_HUMAN Mucin-5AC OS=Homo sapiens OX=9606 GN=MUC5AC PE=1 SV=4	0.0997855 0.141063	0.120424
Carbamidomethyl[C]	P98088	4967	MUC5A_HUMAN Mucin-5AC OS=Homo sapiens OX=9606 GN=MUC5AC PE=1 SV=4		MUC5AC	VLVDNYFC(Carbamidomethyl[C])GAEDGLSC(Carbamidomethyl[C])PR	2	MUC5A_HUMAN Mucin-5AC OS=Homo sapiens OX=9606 GN=MUC5AC PE=1 SV=4	0.0997855 0.141063	0.120424
Carbamidomethyl[C]	P10909	305	CLUS_HUMAN Clusterin OS=Homo sapiens OX=9606 GN=CLU PE=1 SV=1		CLU	C(Carbamidomethyl[C])REILSVDC(Carbamidomethyl[C])STNNPSQAK C(Carbamidomethyl[C])REILSVDCSTNNPSQAK	2	CLUS_HUMAN Clusterin OS=Homo sapiens OX=9606 GN=CLU PE=1 SV=1	0.100843 0.266516	0.183679
Carbamidomethyl[C]	Q9NR45	19	SIAS_HUMAN Sialic acid synthase OS=Homo sapiens OX=9606 GN=NANS PE=1 SV=2		NANS	WVGGQHPC(Carbamidomethyl[C])FIIAEIGQNHQGDLDVAKR	2	SIAS_HUMAN Sialic acid synthase OS=Homo sapiens OX=9606 GN=NANS PE=1 SV=2	0.100977 0.137216	0.119096
Carbamidomethyl[C]	Q9Y6R7	4813	FCGBP_HUMAN IgGFc-binding protein OS=Homo sapiens OX=9606 GN=FCGBP PE=1 SV=3		FCGBP	YYPLGEVFYPGPEC(Carbamidomethyl[C])ER	1	FCGBP_HUMAN IgGFc-binding protein OS=Homo sapiens OX=9606 GN=FCGBP PE=1 SV=3	0.103279	0.103279
Carbamidomethyl[C]	P07900	572	HS90A_HUMAN Heat shock protein HSP 90-alpha OS=Homo sapiens OX=9606 GN=HSP90AA1 PE=1 SV=5		HSP90AA1	KTKFENLC(Carbamidomethyl[C])K FENLC(Carbamidomethyl[C])K	2	HS90A_HUMAN Heat shock protein HSP 90-alpha OS=Homo sapiens OX=9606 GN=HSP90AA1 PE=1 SV=5	0.104532 0.365752	0.235142
Carbamidomethyl[C]	P46940	660	IQGA1_HUMAN Ras GTPase-activating-like protein IQGAP1 OS=Homo sapiens OX=9606 GN=IQGAP1 PE=1 SV=1		IQGAP1	SPDVGLYGVIPEC(Carbamidomethyl[C])GETYHSDLAEAK	1	IQGA1_HUMAN Ras GTPase-activating-like protein IQGAP1 OS=Homo sapiens OX=9606 GN=IQGAP1 PE=1 SV=1	0.104993	0.104993
Carbamidomethyl[C]	Q07020	134	RL18_HUMAN 60S ribosomal protein L18 OS=Homo sapiens OX=9606 GN=RPL18 PE=1 SV=2		RPL18	GC(Carbamidomethyl[C])GTVLLSGPR	1	RL18_HUMAN 60S ribosomal protein L18 OS=Homo sapiens OX=9606 GN=RPL18 PE=1 SV=2	0.105382	0.105382
Carbamidomethyl[C]	O75223	122	GGCT_HUMAN Gamma-glutamylcyclotransferase OS=Homo sapiens OX=9606 GN=GGCT PE=1 SV=1		GGCT	VATQEGKEITC(Carbamidomethyl[C])R	1	GGCT_HUMAN Gamma-glutamylcyclotransferase OS=Homo sapiens OX=9606 GN=GGCT PE=1 SV=1	0.1074	0.1074
Carbamidomethyl[C]	P55072	522	TERA_HUMAN Transitional endoplasmic reticulum ATPase OS=Homo sapiens OX=9606 GN=VCP PE=1 SV=4		VCP	GVLFYGPPGC(Carbamidomethyl[C])GK	2	TERA_HUMAN Transitional endoplasmic reticulum ATPase OS=Homo sapiens OX=9606 GN=VCP PE=1 SV=4	0.107794 0.215443	0.161618
Carbamidomethyl[C]	P07384	351	CAN1_HUMAN Calpain-1 catalytic subunit OS=Homo sapiens OX=9606 GN=CAPN1 PE=1 SV=1		CAPN1	EFTRLEIC(Carbamidomethyl[C])NLTPDALK	1	CAN1_HUMAN Calpain-1 catalytic subunit OS=Homo sapiens OX=9606 GN=CAPN1 PE=1 SV=1	0.110651	0.110651
Carbamidomethyl[C]	P54707	720	AT12A_HUMAN Potassium-transporting ATPase alpha chain 2 OS=Homo sapiens OX=9606 GN=ATP12A PE=1 SV=3		ATP12A	LIIVEGC(Carbamidomethyl[C])QR	1	AT12A_HUMAN Potassium-transporting ATPase alpha chain 2 OS=Homo sapiens OX=9606 GN=ATP12A PE=1 SV=3	0.110766	0.110766
Carbamidomethyl[C]	P05023	705	AT1A1_HUMAN Sodium/potassium-transporting ATPase subunit alpha-1 OS=Homo sapiens OX=9606 GN=ATP1A1 PE=1 SV=1		ATP1A1	LIIVEGC(Carbamidomethyl[C])QR	1	AT1A1_HUMAN Sodium/potassium-transporting ATPase subunit alpha-1 OS=Homo sapiens OX=9606 GN=ATP1A1 PE=1 SV=1	0.110766	0.110766
Carbamidomethyl[C]	Q12904	161	AIMP1_HUMAN Aminoacyl tRNA synthase complex-interacting multifunctional protein 1 OS=Homo sapiens OX=9606 GN=AIMP1 PE=1 SV=2		AIMP1	IGC(Carbamidomethyl[C])IITAR	2	AIMP1_HUMAN Aminoacyl tRNA synthase complex-interacting multifunctional protein 1 OS=Homo sapiens OX=9606 GN=AIMP1 PE=1 SV=2	0.113366 0.129699	0.121533
Carbamidomethyl[C]	O95336	33	6PGL_HUMAN 6-phosphogluconolactonase OS=Homo sapiens OX=9606 GN=PGLS PE=1 SV=2		PGLS	AAC(Carbamidomethyl[C])C(Carbamidomethyl[C])LAGAR	1	6PGL_HUMAN 6-phosphogluconolactonase OS=Homo sapiens OX=9606 GN=PGLS PE=1 SV=2	0.113504	0.113504
Carbamidomethyl[C]	O95336	32	6PGL_HUMAN 6-phosphogluconolactonase OS=Homo sapiens OX=9606 GN=PGLS PE=1 SV=2		PGLS	AAC(Carbamidomethyl[C])C(Carbamidomethyl[C])LAGAR	1	6PGL_HUMAN 6-phosphogluconolactonase OS=Homo sapiens OX=9606 GN=PGLS PE=1 SV=2	0.113504	0.113504
Carbamidomethyl[C]	P03973	126	SLPI_HUMAN Antileukoproteinase OS=Homo sapiens OX=9606 GN=SLPI PE=1 SV=2		SLPI	SC(Carbamidomethyl[C])VSPVKA	1	SLPI_HUMAN Antileukoproteinase OS=Homo sapiens OX=9606 GN=SLPI PE=1 SV=2	0.115327	0.115327
Carbamidomethyl[C]	P21980	371	TGM2_HUMAN Protein-glutamine gamma-glutamyltransferase 2 OS=Homo sapiens OX=9606 GN=TGM2 PE=1 SV=2		TGM2	SEGTYC(Carbamidomethyl[C])C(Carbamidomethyl[C])GPVPVR	1	TGM2_HUMAN Protein-glutamine gamma-glutamyltransferase 2 OS=Homo sapiens OX=9606 GN=TGM2 PE=1 SV=2	0.116135	0.116135
Carbamidomethyl[C]	P21980	370	TGM2_HUMAN Protein-glutamine gamma-glutamyltransferase 2 OS=Homo sapiens OX=9606 GN=TGM2 PE=1 SV=2		TGM2	SEGTYC(Carbamidomethyl[C])C(Carbamidomethyl[C])GPVPVR	1	TGM2_HUMAN Protein-glutamine gamma-glutamyltransferase 2 OS=Homo sapiens OX=9606 GN=TGM2 PE=1 SV=2	0.116135	0.116135
Carbamidomethyl[C]	P08133	114	ANXA6_HUMAN Annexin A6 OS=Homo sapiens OX=9606 GN=ANXA6 PE=1 SV=3		ANXA6	DAISGIGTDEKC(Carbamidomethyl[C])LIEILASR	1	ANXA6_HUMAN Annexin A6 OS=Homo sapiens OX=9606 GN=ANXA6 PE=1 SV=3	0.117588	0.117588
Carbamidomethyl[C]	Q04828	206	AK1C1_HUMAN Aldo-keto reductase family 1 member C1 OS=Homo sapiens OX=9606 GN=AKR1C1 PE=1 SV=1		AKR1C1	KLLDFC(Carbamidomethyl[C])K	1	AK1C1_HUMAN Aldo-keto reductase family 1 member C1 OS=Homo sapiens OX=9606 GN=AKR1C1 PE=1 SV=1	0.118619	0.118619
Carbamidomethyl[C]	P52895	206	AK1C2_HUMAN Aldo-keto reductase family 1 member C2 OS=Homo sapiens OX=9606 GN=AKR1C2 PE=1 SV=3		AKR1C2	KLLDFC(Carbamidomethyl[C])K	1	AK1C2_HUMAN Aldo-keto reductase family 1 member C2 OS=Homo sapiens OX=9606 GN=AKR1C2 PE=1 SV=3	0.118619	0.118619
Carbamidomethyl[C]	P42330	206	AK1C3_HUMAN Aldo-keto reductase family 1 member C3 OS=Homo sapiens OX=9606 GN=AKR1C3 PE=1 SV=4		AKR1C3	KLLDFC(Carbamidomethyl[C])K	1	AK1C3_HUMAN Aldo-keto reductase family 1 member C3 OS=Homo sapiens OX=9606 GN=AKR1C3 PE=1 SV=4	0.118619	0.118619
Carbamidomethyl[C]	P07858	211	CATB_HUMAN Cathepsin B OS=Homo sapiens OX=9606 GN=CTSB PE=1 SV=3		CTSB	IC(Carbamidomethyl[C])EPGYSPTYK	1	CATB_HUMAN Cathepsin B OS=Homo sapiens OX=9606 GN=CTSB PE=1 SV=3	0.120345	0.120345
Carbamidomethyl[C]	P09960	17	LKHA4_HUMAN Leukotriene A-4 hydrolase OS=Homo sapiens OX=9606 GN=LTA4H PE=1 SV=2		LTA4H	PEIVDTC(Carbamidomethyl[C])SLASPASVC(Carbamidomethyl[C])R	1	LKHA4_HUMAN Leukotriene A-4 hydrolase OS=Homo sapiens OX=9606 GN=LTA4H PE=1 SV=2	0.121949	0.121949
Carbamidomethyl[C]	P09960	8	LKHA4_HUMAN Leukotriene A-4 hydrolase OS=Homo sapiens OX=9606 GN=LTA4H PE=1 SV=2		LTA4H	PEIVDTC(Carbamidomethyl[C])SLASPASVC(Carbamidomethyl[C])R	1	LKHA4_HUMAN Leukotriene A-4 hydrolase OS=Homo sapiens OX=9606 GN=LTA4H PE=1 SV=2	0.121949	0.121949
Carbamidomethyl[C]	Q8WXI7	13707	MUC16_HUMAN Mucin-16 OS=Homo sapiens OX=9606 GN=MUC16 PE=1 SV=3		MUC16	LTLLRPEKDGTATGVDAIC(Carbamidomethyl[C])THHPDPK	1	MUC16_HUMAN Mucin-16 OS=Homo sapiens OX=9606 GN=MUC16 PE=1 SV=3	0.122326	0.122326
Carbamidomethyl[C]	P53597	181	SUCA_HUMAN Succinate--CoA ligase [ADP/GDP-forming] subunit alpha, mitochondrial OS=Homo sapiens OX=9606 GN=SUCLG1 PE=1 SV=4		SUCLG1	LIGPNC(Carbamidomethyl[C])PGVINPGEC(Carbamidomethyl[C])K	1	SUCA_HUMAN Succinate--CoA ligase [ADP/GDP-forming] subunit alpha, mitochondrial OS=Homo sapiens OX=9606 GN=SUCLG1 PE=1 SV=4	0.126972	0.126972
Carbamidomethyl[C]	P53597	172	SUCA_HUMAN Succinate--CoA ligase [ADP/GDP-forming] subunit alpha, mitochondrial OS=Homo sapiens OX=9606 GN=SUCLG1 PE=1 SV=4		SUCLG1	LIGPNC(Carbamidomethyl[C])PGVINPGEC(Carbamidomethyl[C])K	1	SUCA_HUMAN Succinate--CoA ligase [ADP/GDP-forming] subunit alpha, mitochondrial OS=Homo sapiens OX=9606 GN=SUCLG1 PE=1 SV=4	0.126972	0.126972
Carbamidomethyl[C]	Q5RHP9	387	ERIC3_HUMAN Glutamate-rich protein 3 OS=Homo sapiens OX=9606 GN=ERICH3 PE=2 SV=1		ERICH3	GYFGFVC(Carbamidomethyl[C])VER	1	ERIC3_HUMAN Glutamate-rich protein 3 OS=Homo sapiens OX=9606 GN=ERICH3 PE=2 SV=1	0.128714	0.128714
Carbamidomethyl[C]	Q9H4A4	181	AMPB_HUMAN Aminopeptidase B OS=Homo sapiens OX=9606 GN=RNPEP PE=1 SV=2		RNPEP	AFFPC(Carbamidomethyl[C])FDTPAVK	1	AMPB_HUMAN Aminopeptidase B OS=Homo sapiens OX=9606 GN=RNPEP PE=1 SV=2	0.129417	0.129417
Carbamidomethyl[C]	P80188	96	NGAL_HUMAN Neutrophil gelatinase-associated lipocalin OS=Homo sapiens OX=9606 GN=LCN2 PE=1 SV=2		LCN2	C(Carbamidomethyl[C])DYWIR	2	NGAL_HUMAN Neutrophil gelatinase-associated lipocalin OS=Homo sapiens OX=9606 GN=LCN2 PE=1 SV=2	0.130623 0.376642	0.253632
Carbamidomethyl[C]	P17655	39	CAN2_HUMAN Calpain-2 catalytic subunit OS=Homo sapiens OX=9606 GN=CAPN2 PE=1 SV=6		CAPN2	YLNQDYEALRNEC(Carbamidomethyl[C])LEAGTLFQDPSFPAIPSALGFK	1	CAN2_HUMAN Calpain-2 catalytic subunit OS=Homo sapiens OX=9606 GN=CAPN2 PE=1 SV=6	0.131367	0.131367
Carbamidomethyl[C]	Q9UBR2	296	CATZ_HUMAN Cathepsin Z OS=Homo sapiens OX=9606 GN=CTSZ PE=1 SV=1		CTSZ	YNLAIEEHC(Carbamidomethyl[C])TFGDPIV	2	CATZ_HUMAN Cathepsin Z OS=Homo sapiens OX=9606 GN=CTSZ PE=1 SV=1	0.135724 0.283251	0.209487
Carbamidomethyl[C]	P98088	606	MUC5A_HUMAN Mucin-5AC OS=Homo sapiens OX=9606 GN=MUC5AC PE=1 SV=4		MUC5AC	TQAAC(Carbamidomethyl[C])PNIR	1	MUC5A_HUMAN Mucin-5AC OS=Homo sapiens OX=9606 GN=MUC5AC PE=1 SV=4	0.135896	0.135896
Carbamidomethyl[C]	Q14764	59	MVP_HUMAN Major vault protein OS=Homo sapiens OX=9606 GN=MVP PE=1 SV=4		MVP	C(Carbamidomethyl[C])TVANPVSR	2	MVP_HUMAN Major vault protein OS=Homo sapiens OX=9606 GN=MVP PE=1 SV=4	0.138534 0.348478	0.243506
Carbamidomethyl[C]	P20061	26	TCO1_HUMAN Transcobalamin-1 OS=Homo sapiens OX=9606 GN=TCN1 PE=1 SV=2		TCN1	EIC(Carbamidomethyl[C])EVSEENYIR	1	TCO1_HUMAN Transcobalamin-1 OS=Homo sapiens OX=9606 GN=TCN1 PE=1 SV=2	0.140849	0.140849
Carbamidomethyl[C]	P30101	92	PDIA3_HUMAN Protein disulfide-isomerase A3 OS=Homo sapiens OX=9606 GN=PDIA3 PE=1 SV=4		PDIA3	VDC(Carbamidomethyl[C])TANTNTC(Carbamidomethyl[C])NKYGVSGYPTLK	1	PDIA3_HUMAN Protein disulfide-isomerase A3 OS=Homo sapiens OX=9606 GN=PDIA3 PE=1 SV=4	0.142844	0.142844
Carbamidomethyl[C]	P30101	85	PDIA3_HUMAN Protein disulfide-isomerase A3 OS=Homo sapiens OX=9606 GN=PDIA3 PE=1 SV=4		PDIA3	VDC(Carbamidomethyl[C])TANTNTC(Carbamidomethyl[C])NKYGVSGYPTLK	1	PDIA3_HUMAN Protein disulfide-isomerase A3 OS=Homo sapiens OX=9606 GN=PDIA3 PE=1 SV=4	0.142844	0.142844
Carbamidomethyl[C]	P48735	154	IDHP_HUMAN Isocitrate dehydrogenase [NADP], mitochondrial OS=Homo sapiens OX=9606 GN=IDH2 PE=1 SV=2		IDH2	NILGGTVFREPIIC(Carbamidomethyl[C])K	1	IDHP_HUMAN Isocitrate dehydrogenase [NADP], mitochondrial OS=Homo sapiens OX=9606 GN=IDH2 PE=1 SV=2	0.143213	0.143213
Carbamidomethyl[C]	P52907	157	CAZA1_HUMAN F-actin-capping protein subunit alpha-1 OS=Homo sapiens OX=9606 GN=CAPZA1 PE=1 SV=3		CAPZA1	TIDGQQTIIAC(Carbamidomethyl[C])IESHQFQPK	1	CAZA1_HUMAN F-actin-capping protein subunit alpha-1 OS=Homo sapiens OX=9606 GN=CAPZA1 PE=1 SV=3	0.143591	0.143591
Carbamidomethyl[C]	Q9HC84	299	MUC5B_HUMAN Mucin-5B OS=Homo sapiens OX=9606 GN=MUC5B PE=1 SV=3		MUC5B	C(Carbamidomethyl[C])PTC(Carbamidomethyl[C])PC(Carbamidomethyl[C])ATFVEYSR	1	MUC5B_HUMAN Mucin-5B OS=Homo sapiens OX=9606 GN=MUC5B PE=1 SV=3	0.143899	0.143899
Carbamidomethyl[C]	Q9HC84	297	MUC5B_HUMAN Mucin-5B OS=Homo sapiens OX=9606 GN=MUC5B PE=1 SV=3		MUC5B	C(Carbamidomethyl[C])PTC(Carbamidomethyl[C])PC(Carbamidomethyl[C])ATFVEYSR	1	MUC5B_HUMAN Mucin-5B OS=Homo sapiens OX=9606 GN=MUC5B PE=1 SV=3	0.143899	0.143899
Carbamidomethyl[C]	Q9HC84	294	MUC5B_HUMAN Mucin-5B OS=Homo sapiens OX=9606 GN=MUC5B PE=1 SV=3		MUC5B	C(Carbamidomethyl[C])PTC(Carbamidomethyl[C])PC(Carbamidomethyl[C])ATFVEYSR	1	MUC5B_HUMAN Mucin-5B OS=Homo sapiens OX=9606 GN=MUC5B PE=1 SV=3	0.143899	0.143899
Carbamidomethyl[C]	P00751	292	CFAB_HUMAN Complement factor B OS=Homo sapiens OX=9606 GN=CFB PE=1 SV=2		CFB	KC(Carbamidomethyl[C])LVNLIEK C(Carbamidomethyl[C])LVNLIEK	2	CFAB_HUMAN Complement factor B OS=Homo sapiens OX=9606 GN=CFB PE=1 SV=2	0.144364 0.281329	0.212846
Carbamidomethyl[C]	P07864	163	LDHC_HUMAN L-lactate dehydrogenase C chain OS=Homo sapiens OX=9606 GN=LDHC PE=1 SV=4		LDHC	VIGSGC(Carbamidomethyl[C])NLDSAR	1	LDHC_HUMAN L-lactate dehydrogenase C chain OS=Homo sapiens OX=9606 GN=LDHC PE=1 SV=4	0.146656	0.146656
Carbamidomethyl[C]	P07195	164	LDHB_HUMAN L-lactate dehydrogenase B chain OS=Homo sapiens OX=9606 GN=LDHB PE=1 SV=2		LDHB	VIGSGC(Carbamidomethyl[C])NLDSAR	1	LDHB_HUMAN L-lactate dehydrogenase B chain OS=Homo sapiens OX=9606 GN=LDHB PE=1 SV=2	0.146656	0.146656
Carbamidomethyl[C]	P00338	163	LDHA_HUMAN L-lactate dehydrogenase A chain OS=Homo sapiens OX=9606 GN=LDHA PE=1 SV=2		LDHA	VIGSGC(Carbamidomethyl[C])NLDSAR	1	LDHA_HUMAN L-lactate dehydrogenase A chain OS=Homo sapiens OX=9606 GN=LDHA PE=1 SV=2	0.146656	0.146656
Carbamidomethyl[C]	P23396	97	RS3_HUMAN 40S ribosomal protein S3 OS=Homo sapiens OX=9606 GN=RPS3 PE=1 SV=2		RPS3	GLC(Carbamidomethyl[C])AIAQAESLR	1	RS3_HUMAN 40S ribosomal protein S3 OS=Homo sapiens OX=9606 GN=RPS3 PE=1 SV=2	0.147409	0.147409
Carbamidomethyl[C]	Q96C19	172	EFHD2_HUMAN EF-hand domain-containing protein D2 OS=Homo sapiens OX=9606 GN=EFHD2 PE=1 SV=1		EFHD2	AAAGELQEDSGLC(Carbamidomethyl[C])VLAR	2	EFHD2_HUMAN EF-hand domain-containing protein D2 OS=Homo sapiens OX=9606 GN=EFHD2 PE=1 SV=1	0.147501 0.237738	0.192619
Carbamidomethyl[C]	Q8IZP0	33	ABI1_HUMAN Abl interactor 1 OS=Homo sapiens OX=9606 GN=ABI1 PE=1 SV=4		ABI1	VADYC(Carbamidomethyl[C])ENNYIQATDKR	1	ABI1_HUMAN Abl interactor 1 OS=Homo sapiens OX=9606 GN=ABI1 PE=1 SV=4	0.150897	0.150897
Carbamidomethyl[C]	Q13838	165	DX39B_HUMAN Spliceosome RNA helicase DDX39B OS=Homo sapiens OX=9606 GN=DDX39B PE=1 SV=1		DDX39B	NC(Carbamidomethyl[C])PHIVVGTPGR	1	DX39B_HUMAN Spliceosome RNA helicase DDX39B OS=Homo sapiens OX=9606 GN=DDX39B PE=1 SV=1	0.152651	0.152651
Carbamidomethyl[C]	P08118	22	MSMB_HUMAN Beta-microseminoprotein OS=Homo sapiens OX=9606 GN=MSMB PE=1 SV=1		MSMB	SC(Carbamidomethyl[C])YFIPNEGVPGDSTR SC(Carbamidomethyl[C])YFIPNEGVPGDSTRK	3	MSMB_HUMAN Beta-microseminoprotein OS=Homo sapiens OX=9606 GN=MSMB PE=1 SV=1	0.152961 0.171462 0.316379	0.171462
Carbamidomethyl[C]	Q15365	109	PCBP1_HUMAN Poly(rC)-binding protein 1 OS=Homo sapiens OX=9606 GN=PCBP1 PE=1 SV=2		PCBP1	LVVPATQC(Carbamidomethyl[C])GSLIGK	2	PCBP1_HUMAN Poly(rC)-binding protein 1 OS=Homo sapiens OX=9606 GN=PCBP1 PE=1 SV=2	0.154015 0.320728	0.237372
Carbamidomethyl[C]	P29401	468	TKT_HUMAN Transketolase OS=Homo sapiens OX=9606 GN=TKT PE=1 SV=3		TKT	GIC(Carbamidomethyl[C])FIR	1	TKT_HUMAN Transketolase OS=Homo sapiens OX=9606 GN=TKT PE=1 SV=3	0.160084	0.160084
Carbamidomethyl[C]	P47897	298	SYQ_HUMAN Glutamine--tRNA ligase OS=Homo sapiens OX=9606 GN=QARS1 PE=1 SV=1		QARS1	GIC(Carbamidomethyl[C])FIR	1	SYQ_HUMAN Glutamine--tRNA ligase OS=Homo sapiens OX=9606 GN=QARS1 PE=1 SV=1	0.160084	0.160084
Carbamidomethyl[C]	P00441	147	SODC_HUMAN Superoxide dismutase [Cu-Zn] OS=Homo sapiens OX=9606 GN=SOD1 PE=1 SV=2		SOD1	LAC(Carbamidomethyl[C])GVIGIAQ	3	SODC_HUMAN Superoxide dismutase [Cu-Zn] OS=Homo sapiens OX=9606 GN=SOD1 PE=1 SV=2	0.16119 0.241178 0.281593	0.241178
Carbamidomethyl[C]	P36952	287	SPB5_HUMAN Serpin B5 OS=Homo sapiens OX=9606 GN=SERPINB5 PE=1 SV=2		SERPINB5	AC(Carbamidomethyl[C])LENLGLK	1	SPB5_HUMAN Serpin B5 OS=Homo sapiens OX=9606 GN=SERPINB5 PE=1 SV=2	0.166289	0.166289
Carbamidomethyl[C]	H7BZ55	726	CRCC2_HUMAN Putative ciliary rootlet coiled-coil protein 2 OS=Homo sapiens OX=9606 GN=CROCC2 PE=5 SV=3		CROCC2	AQLQEQVGQVTC(Carbamidomethyl[C])QK	1	CRCC2_HUMAN Putative ciliary rootlet coiled-coil protein 2 OS=Homo sapiens OX=9606 GN=CROCC2 PE=5 SV=3	0.171316	0.171316
Carbamidomethyl[C]	P22314	234	UBA1_HUMAN Ubiquitin-like modifier-activating enzyme 1 OS=Homo sapiens OX=9606 GN=UBA1 PE=1 SV=3		UBA1	DNPGVVTC(Carbamidomethyl[C])LDEAR	1	UBA1_HUMAN Ubiquitin-like modifier-activating enzyme 1 OS=Homo sapiens OX=9606 GN=UBA1 PE=1 SV=3	0.171986	0.171986
Carbamidomethyl[C]	P05026	213	AT1B1_HUMAN Sodium/potassium-transporting ATPase subunit beta-1 OS=Homo sapiens OX=9606 GN=ATP1B1 PE=1 SV=1		ATP1B1	YNPNVLPVQC(Carbamidomethyl[C])TGKR	1	AT1B1_HUMAN Sodium/potassium-transporting ATPase subunit beta-1 OS=Homo sapiens OX=9606 GN=ATP1B1 PE=1 SV=1	0.174659	0.174659
Carbamidomethyl[C]	O43653	17	PSCA_HUMAN Prostate stem cell antigen OS=Homo sapiens OX=9606 GN=PSCA PE=1 SV=2		PSCA	LLC(Carbamidomethyl[C])YSC(Carbamidomethyl[C])K	1	PSCA_HUMAN Prostate stem cell antigen OS=Homo sapiens OX=9606 GN=PSCA PE=1 SV=2	0.177498	0.177498
Carbamidomethyl[C]	O43653	14	PSCA_HUMAN Prostate stem cell antigen OS=Homo sapiens OX=9606 GN=PSCA PE=1 SV=2		PSCA	LLC(Carbamidomethyl[C])YSC(Carbamidomethyl[C])K	1	PSCA_HUMAN Prostate stem cell antigen OS=Homo sapiens OX=9606 GN=PSCA PE=1 SV=2	0.177498	0.177498
Carbamidomethyl[C]	P39687	87	AN32A_HUMAN Acidic leucine-rich nuclear phosphoprotein 32 family member A OS=Homo sapiens OX=9606 GN=ANP32A PE=1 SV=1		ANP32A	VSGGLEVLAEKC(Carbamidomethyl[C])PNLTHLNLSGNK	1	AN32A_HUMAN Acidic leucine-rich nuclear phosphoprotein 32 family member A OS=Homo sapiens OX=9606 GN=ANP32A PE=1 SV=1	0.178013	0.178013
Carbamidomethyl[C]	P00558	380	PGK1_HUMAN Phosphoglycerate kinase 1 OS=Homo sapiens OX=9606 GN=PGK1 PE=1 SV=3		PGK1	GC(Carbamidomethyl[C])ITIIGGGDTATC(Carbamidomethyl[C])C(Carbamidomethyl[C])AK	1	PGK1_HUMAN Phosphoglycerate kinase 1 OS=Homo sapiens OX=9606 GN=PGK1 PE=1 SV=3	0.17864	0.17864
Carbamidomethyl[C]	P00558	379	PGK1_HUMAN Phosphoglycerate kinase 1 OS=Homo sapiens OX=9606 GN=PGK1 PE=1 SV=3		PGK1	GC(Carbamidomethyl[C])ITIIGGGDTATC(Carbamidomethyl[C])C(Carbamidomethyl[C])AK	1	PGK1_HUMAN Phosphoglycerate kinase 1 OS=Homo sapiens OX=9606 GN=PGK1 PE=1 SV=3	0.17864	0.17864
Carbamidomethyl[C]	P00558	367	PGK1_HUMAN Phosphoglycerate kinase 1 OS=Homo sapiens OX=9606 GN=PGK1 PE=1 SV=3		PGK1	GC(Carbamidomethyl[C])ITIIGGGDTATC(Carbamidomethyl[C])C(Carbamidomethyl[C])AK	1	PGK1_HUMAN Phosphoglycerate kinase 1 OS=Homo sapiens OX=9606 GN=PGK1 PE=1 SV=3	0.17864	0.17864
Carbamidomethyl[C]	Q15149	1136	PLEC_HUMAN Plectin OS=Homo sapiens OX=9606 GN=PLEC PE=1 SV=3		PLEC	LQLEAC(Carbamidomethyl[C])ETR	1	PLEC_HUMAN Plectin OS=Homo sapiens OX=9606 GN=PLEC PE=1 SV=3	0.17881	0.17881
Carbamidomethyl[C]	P21796	232	VDAC1_HUMAN Voltage-dependent anion-selective channel protein 1 OS=Homo sapiens OX=9606 GN=VDAC1 PE=1 SV=2		VDAC1	YQIDPDAC(Carbamidomethyl[C])FSAK	1	VDAC1_HUMAN Voltage-dependent anion-selective channel protein 1 OS=Homo sapiens OX=9606 GN=VDAC1 PE=1 SV=2	0.179	0.179
Carbamidomethyl[C]	Q99102	2081	MUC4_HUMAN Mucin-4 OS=Homo sapiens OX=9606 GN=MUC4 PE=1 SV=4		MUC4	C(Carbamidomethyl[C])DGYKGYDLVYSPQSGFTC(Carbamidomethyl[C])VSPC(Carbamidomethyl[C])SR	1	MUC4_HUMAN Mucin-4 OS=Homo sapiens OX=9606 GN=MUC4 PE=1 SV=4	0.180687	0.180687
Carbamidomethyl[C]	Q99102	2077	MUC4_HUMAN Mucin-4 OS=Homo sapiens OX=9606 GN=MUC4 PE=1 SV=4		MUC4	C(Carbamidomethyl[C])DGYKGYDLVYSPQSGFTC(Carbamidomethyl[C])VSPC(Carbamidomethyl[C])SR	1	MUC4_HUMAN Mucin-4 OS=Homo sapiens OX=9606 GN=MUC4 PE=1 SV=4	0.180687	0.180687
Carbamidomethyl[C]	Q99102	2059	MUC4_HUMAN Mucin-4 OS=Homo sapiens OX=9606 GN=MUC4 PE=1 SV=4		MUC4	C(Carbamidomethyl[C])DGYKGYDLVYSPQSGFTC(Carbamidomethyl[C])VSPC(Carbamidomethyl[C])SR	1	MUC4_HUMAN Mucin-4 OS=Homo sapiens OX=9606 GN=MUC4 PE=1 SV=4	0.180687	0.180687
Carbamidomethyl[C]	P83881	77	RL36A_HUMAN 60S ribosomal protein L36a OS=Homo sapiens OX=9606 GN=RPL36A PE=1 SV=2	Q969Q0_77 Q969Q0_72	RPL36A	IVLRLEC(Carbamidomethyl[C])VEPNC(Carbamidomethyl[C])R	1	RL36A_HUMAN 60S ribosomal protein L36a OS=Homo sapiens OX=9606 GN=RPL36A PE=1 SV=2	0.182303	0.182303
Carbamidomethyl[C]	P83881	72	RL36A_HUMAN 60S ribosomal protein L36a OS=Homo sapiens OX=9606 GN=RPL36A PE=1 SV=2	Q969Q0_77 Q969Q0_72	RPL36A	IVLRLEC(Carbamidomethyl[C])VEPNC(Carbamidomethyl[C])R	1	RL36A_HUMAN 60S ribosomal protein L36a OS=Homo sapiens OX=9606 GN=RPL36A PE=1 SV=2	0.182303	0.182303
Carbamidomethyl[C]	H7BZ55	600	CRCC2_HUMAN Putative ciliary rootlet coiled-coil protein 2 OS=Homo sapiens OX=9606 GN=CROCC2 PE=5 SV=3		CROCC2	AEC(Carbamidomethyl[C])SNADLELLVRR	1	CRCC2_HUMAN Putative ciliary rootlet coiled-coil protein 2 OS=Homo sapiens OX=9606 GN=CROCC2 PE=5 SV=3	0.182703	0.182703
Carbamidomethyl[C]	P09668	272	CATH_HUMAN Pro-cathepsin H OS=Homo sapiens OX=9606 GN=CTSH PE=1 SV=4		CTSH	TGIYSSTSC(Carbamidomethyl[C])HK	1	CATH_HUMAN Pro-cathepsin H OS=Homo sapiens OX=9606 GN=CTSH PE=1 SV=4	0.185192	0.185192
Carbamidomethyl[C]	P34096	135	RNAS4_HUMAN Ribonuclease 4 OS=Homo sapiens OX=9606 GN=RNASE4 PE=1 SV=3		RNASE4	RVVIAC(Carbamidomethyl[C])EGNPQVPVHFDG	1	RNAS4_HUMAN Ribonuclease 4 OS=Homo sapiens OX=9606 GN=RNASE4 PE=1 SV=3	0.189656	0.189656
Carbamidomethyl[C]	P09525	315	ANXA4_HUMAN Annexin A4 OS=Homo sapiens OX=9606 GN=ANXA4 PE=1 SV=4		ANXA4	VLLVLC(Carbamidomethyl[C])GGDD	1	ANXA4_HUMAN Annexin A4 OS=Homo sapiens OX=9606 GN=ANXA4 PE=1 SV=4	0.189797	0.189797
Carbamidomethyl[C]	P15289	294	ARSA_HUMAN Arylsulfatase A OS=Homo sapiens OX=9606 GN=ARSA PE=1 SV=3		ARSA	GGC(Carbamidomethyl[C])SGLLR	1	ARSA_HUMAN Arylsulfatase A OS=Homo sapiens OX=9606 GN=ARSA PE=1 SV=3	0.19315	0.19315
Carbamidomethyl[C]	P35579	988	MYH9_HUMAN Myosin-9 OS=Homo sapiens OX=9606 GN=MYH9 PE=1 SV=4		MYH9	KLEEEQIILEDQNC(Carbamidomethyl[C])K	1	MYH9_HUMAN Myosin-9 OS=Homo sapiens OX=9606 GN=MYH9 PE=1 SV=4	0.201976	0.201976
Carbamidomethyl[C]	P50995	294	ANX11_HUMAN Annexin A11 OS=Homo sapiens OX=9606 GN=ANXA11 PE=1 SV=1		ANXA11	GVGTDEAC(Carbamidomethyl[C])LIEILASR	1	ANX11_HUMAN Annexin A11 OS=Homo sapiens OX=9606 GN=ANXA11 PE=1 SV=1	0.202471	0.202471
Carbamidomethyl[C]	P14174	60	MIF_HUMAN Macrophage migration inhibitory factor OS=Homo sapiens OX=9606 GN=MIF PE=1 SV=4		MIF	GGSSEPC(Carbamidomethyl[C])ALC(Carbamidomethyl[C])SLHSIGK	1	MIF_HUMAN Macrophage migration inhibitory factor OS=Homo sapiens OX=9606 GN=MIF PE=1 SV=4	0.20323	0.20323
Carbamidomethyl[C]	P14174	57	MIF_HUMAN Macrophage migration inhibitory factor OS=Homo sapiens OX=9606 GN=MIF PE=1 SV=4		MIF	GGSSEPC(Carbamidomethyl[C])ALC(Carbamidomethyl[C])SLHSIGK	1	MIF_HUMAN Macrophage migration inhibitory factor OS=Homo sapiens OX=9606 GN=MIF PE=1 SV=4	0.20323	0.20323
Carbamidomethyl[C]	Q9BWD1	65	THIC_HUMAN Acetyl-CoA acetyltransferase, cytosolic OS=Homo sapiens OX=9606 GN=ACAT2 PE=1 SV=2		ACAT2	ATVAPEDVSEVIFGHVLAAGC(Carbamidomethyl[C])GQNPVR	1	THIC_HUMAN Acetyl-CoA acetyltransferase, cytosolic OS=Homo sapiens OX=9606 GN=ACAT2 PE=1 SV=2	0.206807	0.206807
Carbamidomethyl[C]	O95834	53	EMAL2_HUMAN Echinoderm microtubule-associated protein-like 2 OS=Homo sapiens OX=9606 GN=EML2 PE=1 SV=1		EML2	SELPSC(Carbamidomethyl[C])R	1	EMAL2_HUMAN Echinoderm microtubule-associated protein-like 2 OS=Homo sapiens OX=9606 GN=EML2 PE=1 SV=1	0.207375	0.207375
Carbamidomethyl[C]	Q9HC84	5376	MUC5B_HUMAN Mucin-5B OS=Homo sapiens OX=9606 GN=MUC5B PE=1 SV=3		MUC5B	VYKPC(Carbamidomethyl[C])GPIQPATC(Carbamidomethyl[C])NSR	1	MUC5B_HUMAN Mucin-5B OS=Homo sapiens OX=9606 GN=MUC5B PE=1 SV=3	0.208749	0.208749
Carbamidomethyl[C]	Q9HC84	5368	MUC5B_HUMAN Mucin-5B OS=Homo sapiens OX=9606 GN=MUC5B PE=1 SV=3		MUC5B	VYKPC(Carbamidomethyl[C])GPIQPATC(Carbamidomethyl[C])NSR	1	MUC5B_HUMAN Mucin-5B OS=Homo sapiens OX=9606 GN=MUC5B PE=1 SV=3	0.208749	0.208749
Carbamidomethyl[C]	P08603	294	CFAH_HUMAN Complement factor H OS=Homo sapiens OX=9606 GN=CFH PE=1 SV=4		CFH	TGDEITYQC(Carbamidomethyl[C])R	1	CFAH_HUMAN Complement factor H OS=Homo sapiens OX=9606 GN=CFH PE=1 SV=4	0.210584	0.210584
Carbamidomethyl[C]	P63000	157	RAC1_HUMAN Ras-related C3 botulinum toxin substrate 1 OS=Homo sapiens OX=9606 GN=RAC1 PE=1 SV=1		RAC1	YLEC(Carbamidomethyl[C])SALTQR	1	RAC1_HUMAN Ras-related C3 botulinum toxin substrate 1 OS=Homo sapiens OX=9606 GN=RAC1 PE=1 SV=1	0.212371	0.212371
Carbamidomethyl[C]	P60953	157	CDC42_HUMAN Cell division control protein 42 homolog OS=Homo sapiens OX=9606 GN=CDC42 PE=1 SV=2		CDC42	YVEC(Carbamidomethyl[C])SALTQK	1	CDC42_HUMAN Cell division control protein 42 homolog OS=Homo sapiens OX=9606 GN=CDC42 PE=1 SV=2	0.215457	0.215457
Carbamidomethyl[C]	P62879	204	GBB2_HUMAN Guanine nucleotide-binding protein G(I)/G(S)/G(T) subunit beta-2 OS=Homo sapiens OX=9606 GN=GNB2 PE=1 SV=3		GNB2	TFVSGAC(Carbamidomethyl[C])DASIK	1	GBB2_HUMAN Guanine nucleotide-binding protein G(I)/G(S)/G(T) subunit beta-2 OS=Homo sapiens OX=9606 GN=GNB2 PE=1 SV=3	0.220253	0.220253
Carbamidomethyl[C]	P62829	28	RL23_HUMAN 60S ribosomal protein L23 OS=Homo sapiens OX=9606 GN=RPL23 PE=1 SV=1		RPL23	ISLGLPVGAVINC(Carbamidomethyl[C])ADNTGAK	2	RL23_HUMAN 60S ribosomal protein L23 OS=Homo sapiens OX=9606 GN=RPL23 PE=1 SV=1	0.223067 0.227465	0.225266
Carbamidomethyl[C]	P22314	632	UBA1_HUMAN Ubiquitin-like modifier-activating enzyme 1 OS=Homo sapiens OX=9606 GN=UBA1 PE=1 SV=3		UBA1	SIPIC(Carbamidomethyl[C])TLK	1	UBA1_HUMAN Ubiquitin-like modifier-activating enzyme 1 OS=Homo sapiens OX=9606 GN=UBA1 PE=1 SV=3	0.224992	0.224992
Carbamidomethyl[C]	P01024	1518	CO3_HUMAN Complement C3 OS=Homo sapiens OX=9606 GN=C3 PE=1 SV=2		C3	C(Carbamidomethyl[C])AEENC(Carbamidomethyl[C])FIQK	1	CO3_HUMAN Complement C3 OS=Homo sapiens OX=9606 GN=C3 PE=1 SV=2	0.226637	0.226637
Carbamidomethyl[C]	P01024	1513	CO3_HUMAN Complement C3 OS=Homo sapiens OX=9606 GN=C3 PE=1 SV=2		C3	C(Carbamidomethyl[C])AEENC(Carbamidomethyl[C])FIQK	1	CO3_HUMAN Complement C3 OS=Homo sapiens OX=9606 GN=C3 PE=1 SV=2	0.226637	0.226637
Carbamidomethyl[C]	Q9C040	358	TRIM2_HUMAN Tripartite motif-containing protein 2 OS=Homo sapiens OX=9606 GN=TRIM2 PE=1 SV=1		TRIM2	DGELC(Carbamidomethyl[C])K	1	TRIM2_HUMAN Tripartite motif-containing protein 2 OS=Homo sapiens OX=9606 GN=TRIM2 PE=1 SV=1	0.22739	0.22739
Carbamidomethyl[C]	P48506	152	GSH1_HUMAN Glutamate--cysteine ligase catalytic subunit OS=Homo sapiens OX=9606 GN=GCLC PE=1 SV=2		GCLC	LGC(Carbamidomethyl[C])PGFTLPEVKPNPVEGGASK	1	GSH1_HUMAN Glutamate--cysteine ligase catalytic subunit OS=Homo sapiens OX=9606 GN=GCLC PE=1 SV=2	0.228171	0.228171
Carbamidomethyl[C]	Q9Y6R7	5063	FCGBP_HUMAN IgGFc-binding protein OS=Homo sapiens OX=9606 GN=FCGBP PE=1 SV=3		FCGBP	NPQGPFATC(Carbamidomethyl[C])QAVLSPSEYFR	1	FCGBP_HUMAN IgGFc-binding protein OS=Homo sapiens OX=9606 GN=FCGBP PE=1 SV=3	0.228786	0.228786
Carbamidomethyl[C]	P21980	290	TGM2_HUMAN Protein-glutamine gamma-glutamyltransferase 2 OS=Homo sapiens OX=9606 GN=TGM2 PE=1 SV=2		TGM2	C(Carbamidomethyl[C])LGIPTR	2	TGM2_HUMAN Protein-glutamine gamma-glutamyltransferase 2 OS=Homo sapiens OX=9606 GN=TGM2 PE=1 SV=2	0.230395 0.312255	0.271325
Carbamidomethyl[C]	P08758	316	ANXA5_HUMAN Annexin A5 OS=Homo sapiens OX=9606 GN=ANXA5 PE=1 SV=2		ANXA5	ALLLLC(Carbamidomethyl[C])GEDD	1	ANXA5_HUMAN Annexin A5 OS=Homo sapiens OX=9606 GN=ANXA5 PE=1 SV=2	0.230819	0.230819
Carbamidomethyl[C]	Q9Y6R7	1091	FCGBP_HUMAN IgGFc-binding protein OS=Homo sapiens OX=9606 GN=FCGBP PE=1 SV=3		FCGBP	DC(Carbamidomethyl[C])VYDR LDPQGAVRDC(Carbamidomethyl[C])VYDR	2	FCGBP_HUMAN IgGFc-binding protein OS=Homo sapiens OX=9606 GN=FCGBP PE=1 SV=3	0.231443 0.264821	0.248132
Carbamidomethyl[C]	Q8IY31	115	IFT20_HUMAN Intraflagellar transport protein 20 homolog OS=Homo sapiens OX=9606 GN=IFT20 PE=1 SV=1		IFT20	YRVEYEALC(Carbamidomethyl[C])KVEAEQNEFIDQFIFQK	1	IFT20_HUMAN Intraflagellar transport protein 20 homolog OS=Homo sapiens OX=9606 GN=IFT20 PE=1 SV=1	0.232195	0.232195
Carbamidomethyl[C]	Q15185	76	TEBP_HUMAN Prostaglandin E synthase 3 OS=Homo sapiens OX=9606 GN=PTGES3 PE=1 SV=1		PTGES3	SILC(Carbamidomethyl[C])C(Carbamidomethyl[C])LR	2	TEBP_HUMAN Prostaglandin E synthase 3 OS=Homo sapiens OX=9606 GN=PTGES3 PE=1 SV=1	0.233218 0.266559	0.249889
Carbamidomethyl[C]	Q15185	75	TEBP_HUMAN Prostaglandin E synthase 3 OS=Homo sapiens OX=9606 GN=PTGES3 PE=1 SV=1		PTGES3	SILC(Carbamidomethyl[C])C(Carbamidomethyl[C])LR	2	TEBP_HUMAN Prostaglandin E synthase 3 OS=Homo sapiens OX=9606 GN=PTGES3 PE=1 SV=1	0.233218 0.266559	0.249889
Carbamidomethyl[C]	P08174	81	DAF_HUMAN Complement decay-accelerating factor OS=Homo sapiens OX=9606 GN=CD55 PE=1 SV=4		CD55	IPGEKDSVIC(Carbamidomethyl[C])LK	1	DAF_HUMAN Complement decay-accelerating factor OS=Homo sapiens OX=9606 GN=CD55 PE=1 SV=4	0.233685	0.233685
Carbamidomethyl[C]	P35579	896	MYH9_HUMAN Myosin-9 OS=Homo sapiens OX=9606 GN=MYH9 PE=1 SV=4		MYH9	LQLQEQLQAETELC(Carbamidomethyl[C])AEAEELRAR	1	MYH9_HUMAN Myosin-9 OS=Homo sapiens OX=9606 GN=MYH9 PE=1 SV=4	0.234477	0.234477
Carbamidomethyl[C]	P21980	524	TGM2_HUMAN Protein-glutamine gamma-glutamyltransferase 2 OS=Homo sapiens OX=9606 GN=TGM2 PE=1 SV=2		TGM2	TVSYNGILGPEC(Carbamidomethyl[C])GTK	2	TGM2_HUMAN Protein-glutamine gamma-glutamyltransferase 2 OS=Homo sapiens OX=9606 GN=TGM2 PE=1 SV=2	0.237302 0.29916	0.268231
Carbamidomethyl[C]	Q9BZW7	322	TSG10_HUMAN Testis-specific gene 10 protein OS=Homo sapiens OX=9606 GN=TSGA10 PE=1 SV=1		TSGA10	QC(Carbamidomethyl[C])TEALIVC(Carbamidomethyl[C])EQDVSR	1	TSG10_HUMAN Testis-specific gene 10 protein OS=Homo sapiens OX=9606 GN=TSGA10 PE=1 SV=1	0.237581	0.237581
Carbamidomethyl[C]	Q9BZW7	315	TSG10_HUMAN Testis-specific gene 10 protein OS=Homo sapiens OX=9606 GN=TSGA10 PE=1 SV=1		TSGA10	QC(Carbamidomethyl[C])TEALIVC(Carbamidomethyl[C])EQDVSR	1	TSG10_HUMAN Testis-specific gene 10 protein OS=Homo sapiens OX=9606 GN=TSGA10 PE=1 SV=1	0.237581	0.237581
Carbamidomethyl[C]	P40925	137	MDHC_HUMAN Malate dehydrogenase, cytoplasmic OS=Homo sapiens OX=9606 GN=MDH1 PE=1 SV=4		MDH1	VIVVGNPANTNC(Carbamidomethyl[C])LTASK	1	MDHC_HUMAN Malate dehydrogenase, cytoplasmic OS=Homo sapiens OX=9606 GN=MDH1 PE=1 SV=4	0.239515	0.239515
Carbamidomethyl[C]	Q8TC71	319	MIEAP_HUMAN Mitochondria-eating protein OS=Homo sapiens OX=9606 GN=SPATA18 PE=1 SV=1		SPATA18	LDAQC(Carbamidomethyl[C])LLR	1	MIEAP_HUMAN Mitochondria-eating protein OS=Homo sapiens OX=9606 GN=SPATA18 PE=1 SV=1	0.244211	0.244211
Carbamidomethyl[C]	P43353	223	AL3B1_HUMAN Aldehyde dehydrogenase family 3 member B1 OS=Homo sapiens OX=9606 GN=ALDH3B1 PE=1 SV=1		ALDH3B1	HLTPVTLELGGKNPC(Carbamidomethyl[C])YVDDNC(Carbamidomethyl[C])DPQTVANR	1	AL3B1_HUMAN Aldehyde dehydrogenase family 3 member B1 OS=Homo sapiens OX=9606 GN=ALDH3B1 PE=1 SV=1	0.245222	0.245222
Carbamidomethyl[C]	P43353	217	AL3B1_HUMAN Aldehyde dehydrogenase family 3 member B1 OS=Homo sapiens OX=9606 GN=ALDH3B1 PE=1 SV=1		ALDH3B1	HLTPVTLELGGKNPC(Carbamidomethyl[C])YVDDNC(Carbamidomethyl[C])DPQTVANR	1	AL3B1_HUMAN Aldehyde dehydrogenase family 3 member B1 OS=Homo sapiens OX=9606 GN=ALDH3B1 PE=1 SV=1	0.245222	0.245222
Carbamidomethyl[C]	Q12805	190	FBLN3_HUMAN EGF-containing fibulin-like extracellular matrix protein 1 OS=Homo sapiens OX=9606 GN=EFEMP1 PE=1 SV=2		EFEMP1	ADQVC(Carbamidomethyl[C])INLR	2	FBLN3_HUMAN EGF-containing fibulin-like extracellular matrix protein 1 OS=Homo sapiens OX=9606 GN=EFEMP1 PE=1 SV=2	0.247705 0.367208	0.307457
Carbamidomethyl[C]	P08174	225	DAF_HUMAN Complement decay-accelerating factor OS=Homo sapiens OX=9606 GN=CD55 PE=1 SV=4		CD55	EIYC(Carbamidomethyl[C])PAPPQIDNGIIQGERDHYGYR	1	DAF_HUMAN Complement decay-accelerating factor OS=Homo sapiens OX=9606 GN=CD55 PE=1 SV=4	0.252274	0.252274
Carbamidomethyl[C]	P67936	154	TPM4_HUMAN Tropomyosin alpha-4 chain OS=Homo sapiens OX=9606 GN=TPM4 PE=1 SV=3		TPM4	AEVSELKC(Carbamidomethyl[C])GDLEEELKNVTNNLK	1	TPM4_HUMAN Tropomyosin alpha-4 chain OS=Homo sapiens OX=9606 GN=TPM4 PE=1 SV=3	0.252363	0.252363
Carbamidomethyl[C]	P40394	59	ADH7_HUMAN All-trans-retinol dehydrogenase [NAD(+)] ADH7 OS=Homo sapiens OX=9606 GN=ADH7 PE=1 SV=2		ADH7	IKILATGIC(Carbamidomethyl[C])R	1	ADH7_HUMAN All-trans-retinol dehydrogenase [NAD(+)] ADH7 OS=Homo sapiens OX=9606 GN=ADH7 PE=1 SV=2	0.260109	0.260109
Carbamidomethyl[C]	Q9BW83	8	IFT27_HUMAN Intraflagellar transport protein 27 homolog OS=Homo sapiens OX=9606 GN=IFT27 PE=1 SV=1		IFT27	C(Carbamidomethyl[C])ILAGDPAVGK	2	IFT27_HUMAN Intraflagellar transport protein 27 homolog OS=Homo sapiens OX=9606 GN=IFT27 PE=1 SV=1	0.260425 0.347081	0.303753
Carbamidomethyl[C]	P22570	152	ADRO_HUMAN NADPH:adrenodoxin oxidoreductase, mitochondrial OS=Homo sapiens OX=9606 GN=FDXR PE=1 SV=3		FDXR	ALEIPGEELPGVC(Carbamidomethyl[C])SAR	1	ADRO_HUMAN NADPH:adrenodoxin oxidoreductase, mitochondrial OS=Homo sapiens OX=9606 GN=FDXR PE=1 SV=3	0.262586	0.262586
Carbamidomethyl[C]	P68431	111	H31_HUMAN Histone H3.1 OS=Homo sapiens OX=9606 GN=H3C1 PE=1 SV=2		H3C1	FQSSAVMALQEACEAYLVGLFEDTNLC(Carbamidomethyl[C])AIHAK	1	H31_HUMAN Histone H3.1 OS=Homo sapiens OX=9606 GN=H3C1 PE=1 SV=2	0.26272	0.26272
Carbamidomethyl[C]	Q9HC84	5705	MUC5B_HUMAN Mucin-5B OS=Homo sapiens OX=9606 GN=MUC5B PE=1 SV=3		MUC5B	YSAEAQAMQHQC(Carbamidomethyl[C])TC(Carbamidomethyl[C])C(Carbamidomethyl[C])QER	2	MUC5B_HUMAN Mucin-5B OS=Homo sapiens OX=9606 GN=MUC5B PE=1 SV=3	0.262974 0.340779	0.301876
Carbamidomethyl[C]	Q9HC84	5704	MUC5B_HUMAN Mucin-5B OS=Homo sapiens OX=9606 GN=MUC5B PE=1 SV=3		MUC5B	YSAEAQAMQHQC(Carbamidomethyl[C])TC(Carbamidomethyl[C])C(Carbamidomethyl[C])QER	2	MUC5B_HUMAN Mucin-5B OS=Homo sapiens OX=9606 GN=MUC5B PE=1 SV=3	0.262974 0.340779	0.301876
Carbamidomethyl[C]	Q9HC84	5702	MUC5B_HUMAN Mucin-5B OS=Homo sapiens OX=9606 GN=MUC5B PE=1 SV=3		MUC5B	YSAEAQAMQHQC(Carbamidomethyl[C])TC(Carbamidomethyl[C])C(Carbamidomethyl[C])QER	2	MUC5B_HUMAN Mucin-5B OS=Homo sapiens OX=9606 GN=MUC5B PE=1 SV=3	0.262974 0.340779	0.301876
Carbamidomethyl[C]	P21980	554	TGM2_HUMAN Protein-glutamine gamma-glutamyltransferase 2 OS=Homo sapiens OX=9606 GN=TGM2 PE=1 SV=2		TGM2	YRDC(Carbamidomethyl[C])LTESNLIK	1	TGM2_HUMAN Protein-glutamine gamma-glutamyltransferase 2 OS=Homo sapiens OX=9606 GN=TGM2 PE=1 SV=2	0.26414	0.26414
Carbamidomethyl[C]	P08174	145	DAF_HUMAN Complement decay-accelerating factor OS=Homo sapiens OX=9606 GN=CD55 PE=1 SV=4		CD55	LTC(Carbamidomethyl[C])LQNLK	1	DAF_HUMAN Complement decay-accelerating factor OS=Homo sapiens OX=9606 GN=CD55 PE=1 SV=4	0.267622	0.267622
Carbamidomethyl[C]	O75348	69	VATG1_HUMAN V-type proton ATPase subunit G 1 OS=Homo sapiens OX=9606 GN=ATP6V1G1 PE=1 SV=3		ATP6V1G1	GSC(Carbamidomethyl[C])STEVEKETQEK	1	VATG1_HUMAN V-type proton ATPase subunit G 1 OS=Homo sapiens OX=9606 GN=ATP6V1G1 PE=1 SV=3	0.270695	0.270695
Carbamidomethyl[C]	P61077	85	UB2D3_HUMAN Ubiquitin-conjugating enzyme E2 D3 OS=Homo sapiens OX=9606 GN=UBE2D3 PE=1 SV=1		UBE2D3	IYHPNINSNGSIC(Carbamidomethyl[C])LDILR	1	UB2D3_HUMAN Ubiquitin-conjugating enzyme E2 D3 OS=Homo sapiens OX=9606 GN=UBE2D3 PE=1 SV=1	0.274468	0.274468
Carbamidomethyl[C]	P08603	1201	CFAH_HUMAN Complement factor H OS=Homo sapiens OX=9606 GN=CFH PE=1 SV=4		CFH	TGESVEFVC(Carbamidomethyl[C])K	2	CFAH_HUMAN Complement factor H OS=Homo sapiens OX=9606 GN=CFH PE=1 SV=4	0.278858 0.290198	0.284528
Carbamidomethyl[C]	P30086	168	PEBP1_HUMAN Phosphatidylethanolamine-binding protein 1 OS=Homo sapiens OX=9606 GN=PEBP1 PE=1 SV=3		PEBP1	APVAGTC(Carbamidomethyl[C])YQAEWDDYVPK	1	PEBP1_HUMAN Phosphatidylethanolamine-binding protein 1 OS=Homo sapiens OX=9606 GN=PEBP1 PE=1 SV=3	0.28182	0.28182
Carbamidomethyl[C]	Q9UBX7	115	KLK11_HUMAN Kallikrein-11 OS=Homo sapiens OX=9606 GN=KLK11 PE=1 SV=2		KLK11	YIVHLGQHNLQKEEGC(Carbamidomethyl[C])EQTR	1	KLK11_HUMAN Kallikrein-11 OS=Homo sapiens OX=9606 GN=KLK11 PE=1 SV=2	0.283882	0.283882
Carbamidomethyl[C]	Q9H8H3	79	MET7A_HUMAN Methyltransferase-like protein 7A OS=Homo sapiens OX=9606 GN=METTL7A PE=1 SV=1		METTL7A	LSLLEVGC(Carbamidomethyl[C])GTGANFK	1	MET7A_HUMAN Methyltransferase-like protein 7A OS=Homo sapiens OX=9606 GN=METTL7A PE=1 SV=1	0.286319	0.286319
Carbamidomethyl[C]	P06733	339	ENOA_HUMAN Alpha-enolase OS=Homo sapiens OX=9606 GN=ENO1 PE=1 SV=2		ENO1	SC(Carbamidomethyl[C])NC(Carbamidomethyl[C])LLLK	1	ENOA_HUMAN Alpha-enolase OS=Homo sapiens OX=9606 GN=ENO1 PE=1 SV=2	0.286449	0.286449
Carbamidomethyl[C]	P06733	337	ENOA_HUMAN Alpha-enolase OS=Homo sapiens OX=9606 GN=ENO1 PE=1 SV=2		ENO1	SC(Carbamidomethyl[C])NC(Carbamidomethyl[C])LLLK	1	ENOA_HUMAN Alpha-enolase OS=Homo sapiens OX=9606 GN=ENO1 PE=1 SV=2	0.286449	0.286449
Carbamidomethyl[C]	P02787	67	TRFE_HUMAN Serotransferrin OS=Homo sapiens OX=9606 GN=TF PE=1 SV=3		TF	ASYLDC(Carbamidomethyl[C])IR	1	TRFE_HUMAN Serotransferrin OS=Homo sapiens OX=9606 GN=TF PE=1 SV=3	0.291126	0.291126
Carbamidomethyl[C]	P36578	208	RL4_HUMAN 60S ribosomal protein L4 OS=Homo sapiens OX=9606 GN=RPL4 PE=1 SV=5		RPL4	RGPC(Carbamidomethyl[C])IIYNEDNGIIK	1	RL4_HUMAN 60S ribosomal protein L4 OS=Homo sapiens OX=9606 GN=RPL4 PE=1 SV=5	0.29247	0.29247
Carbamidomethyl[C]	Q12805	365	FBLN3_HUMAN EGF-containing fibulin-like extracellular matrix protein 1 OS=Homo sapiens OX=9606 GN=EFEMP1 PE=1 SV=2		EFEMP1	NPC(Carbamidomethyl[C])QDPYILTPENR	1	FBLN3_HUMAN EGF-containing fibulin-like extracellular matrix protein 1 OS=Homo sapiens OX=9606 GN=EFEMP1 PE=1 SV=2	0.293725	0.293725
Carbamidomethyl[C]	Q13740	354	CD166_HUMAN CD166 antigen OS=Homo sapiens OX=9606 GN=ALCAM PE=1 SV=2		ALCAM	QIGDALPVSC(Carbamidomethyl[C])TISASR	1	CD166_HUMAN CD166 antigen OS=Homo sapiens OX=9606 GN=ALCAM PE=1 SV=2	0.298041	0.298041
Carbamidomethyl[C]	O75367	297	H2AY_HUMAN Core histone macro-H2A.1 OS=Homo sapiens OX=9606 GN=MACROH2A1 PE=1 SV=4		MACROH2A1	NC(Carbamidomethyl[C])LALADDKKLK	1	H2AY_HUMAN Core histone macro-H2A.1 OS=Homo sapiens OX=9606 GN=MACROH2A1 PE=1 SV=4	0.299791	0.299791
Carbamidomethyl[C]	P51858	12	HDGF_HUMAN Hepatoma-derived growth factor OS=Homo sapiens OX=9606 GN=HDGF PE=1 SV=1		HDGF	C(Carbamidomethyl[C])GDLVFAK	1	HDGF_HUMAN Hepatoma-derived growth factor OS=Homo sapiens OX=9606 GN=HDGF PE=1 SV=1	0.300215	0.300215
Carbamidomethyl[C]	O43488	214	ARK72_HUMAN Aflatoxin B1 aldehyde reductase member 2 OS=Homo sapiens OX=9606 GN=AKR7A2 PE=1 SV=3	Q8NHP1_186	AKR7A2	QVETELFPC(Carbamidomethyl[C])LR	1	ARK72_HUMAN Aflatoxin B1 aldehyde reductase member 2 OS=Homo sapiens OX=9606 GN=AKR7A2 PE=1 SV=3	0.302287	0.302287
Carbamidomethyl[C]	P48643	253	TCPE_HUMAN T-complex protein 1 subunit epsilon OS=Homo sapiens OX=9606 GN=CCT5 PE=1 SV=1		CCT5	IAILTC(Carbamidomethyl[C])PFEPPKPK	2	TCPE_HUMAN T-complex protein 1 subunit epsilon OS=Homo sapiens OX=9606 GN=CCT5 PE=1 SV=1	0.303639 0.330974	0.317306
Carbamidomethyl[C]	P00390	107	GSHR_HUMAN Glutathione reductase, mitochondrial OS=Homo sapiens OX=9606 GN=GSR PE=1 SV=2		GSR	LGGTC(Carbamidomethyl[C])VNVGC(Carbamidomethyl[C])VPK	1	GSHR_HUMAN Glutathione reductase, mitochondrial OS=Homo sapiens OX=9606 GN=GSR PE=1 SV=2	0.312625	0.312625
Carbamidomethyl[C]	P00390	102	GSHR_HUMAN Glutathione reductase, mitochondrial OS=Homo sapiens OX=9606 GN=GSR PE=1 SV=2		GSR	LGGTC(Carbamidomethyl[C])VNVGC(Carbamidomethyl[C])VPK	1	GSHR_HUMAN Glutathione reductase, mitochondrial OS=Homo sapiens OX=9606 GN=GSR PE=1 SV=2	0.312625	0.312625
Carbamidomethyl[C]	P02787	656	TRFE_HUMAN Serotransferrin OS=Homo sapiens OX=9606 GN=TF PE=1 SV=3		TF	SETKDLLFRDDTVC(Carbamidomethyl[C])LAK DLLFRDDTVC(Carbamidomethyl[C])LAK	3	TRFE_HUMAN Serotransferrin OS=Homo sapiens OX=9606 GN=TF PE=1 SV=3	0.313187 0.338047 0.372459	0.338047
Carbamidomethyl[C]	O14638	119	ENPP3_HUMAN Ectonucleotide pyrophosphatase/phosphodiesterase family member 3 OS=Homo sapiens OX=9606 GN=ENPP3 PE=1 SV=2		ENPP3	DDC(Carbamidomethyl[C])LQR	1	ENPP3_HUMAN Ectonucleotide pyrophosphatase/phosphodiesterase family member 3 OS=Homo sapiens OX=9606 GN=ENPP3 PE=1 SV=2	0.315718	0.315718
Carbamidomethyl[C]	Q9HC84	5232	MUC5B_HUMAN Mucin-5B OS=Homo sapiens OX=9606 GN=MUC5B PE=1 SV=3		MUC5B	DDC(Carbamidomethyl[C])LQR	1	MUC5B_HUMAN Mucin-5B OS=Homo sapiens OX=9606 GN=MUC5B PE=1 SV=3	0.315718	0.315718
Carbamidomethyl[C]	P11684	24	UTER_HUMAN Uteroglobin OS=Homo sapiens OX=9606 GN=SCGB1A1 PE=1 SV=1		SCGB1A1	EIC(Carbamidomethyl[C])PSFQR	2	UTER_HUMAN Uteroglobin OS=Homo sapiens OX=9606 GN=SCGB1A1 PE=1 SV=1	0.316173 0.351038	0.333605
Carbamidomethyl[C]	P14866	581	HNRPL_HUMAN Heterogeneous nuclear ribonucleoprotein L OS=Homo sapiens OX=9606 GN=HNRNPL PE=1 SV=2		HNRNPL	LC(Carbamidomethyl[C])FSTAQHAS	1	HNRPL_HUMAN Heterogeneous nuclear ribonucleoprotein L OS=Homo sapiens OX=9606 GN=HNRNPL PE=1 SV=2	0.32055	0.32055
Carbamidomethyl[C]	Q6XQN6	101	PNCB_HUMAN Nicotinate phosphoribosyltransferase OS=Homo sapiens OX=9606 GN=NAPRT PE=1 SV=2		NAPRT	ALDC(Carbamidomethyl[C])SEVTVR	1	PNCB_HUMAN Nicotinate phosphoribosyltransferase OS=Homo sapiens OX=9606 GN=NAPRT PE=1 SV=2	0.322646	0.322646
Carbamidomethyl[C]	P49368	366	TCPG_HUMAN T-complex protein 1 subunit gamma OS=Homo sapiens OX=9606 GN=CCT3 PE=1 SV=4		CCT3	KIGDEYFTFITDC(Carbamidomethyl[C])KDPK	2	TCPG_HUMAN T-complex protein 1 subunit gamma OS=Homo sapiens OX=9606 GN=CCT3 PE=1 SV=4	0.325028 0.371621	0.348324
Carbamidomethyl[C]	P63208	120	SKP1_HUMAN S-phase kinase-associated protein 1 OS=Homo sapiens OX=9606 GN=SKP1 PE=1 SV=2		SKP1	GLLDVTC(Carbamidomethyl[C])K	1	SKP1_HUMAN S-phase kinase-associated protein 1 OS=Homo sapiens OX=9606 GN=SKP1 PE=1 SV=2	0.330025	0.330025
Carbamidomethyl[C]	Q16270	131	IBP7_HUMAN Insulin-like growth factor-binding protein 7 OS=Homo sapiens OX=9606 GN=IGFBP7 PE=1 SV=1		IGFBP7	SRYPVC(Carbamidomethyl[C])GSDGTTYPSGC(Carbamidomethyl[C])QLR	1	IBP7_HUMAN Insulin-like growth factor-binding protein 7 OS=Homo sapiens OX=9606 GN=IGFBP7 PE=1 SV=1	0.345786	0.345786
Carbamidomethyl[C]	Q16270	120	IBP7_HUMAN Insulin-like growth factor-binding protein 7 OS=Homo sapiens OX=9606 GN=IGFBP7 PE=1 SV=1		IGFBP7	SRYPVC(Carbamidomethyl[C])GSDGTTYPSGC(Carbamidomethyl[C])QLR	1	IBP7_HUMAN Insulin-like growth factor-binding protein 7 OS=Homo sapiens OX=9606 GN=IGFBP7 PE=1 SV=1	0.345786	0.345786
Carbamidomethyl[C]	P00751	695	CFAB_HUMAN Complement factor B OS=Homo sapiens OX=9606 GN=CFB PE=1 SV=2		CFB	FLC(Carbamidomethyl[C])TGGVSPYADPNTC(Carbamidomethyl[C])RGDSGGPLIVHKR	1	CFAB_HUMAN Complement factor B OS=Homo sapiens OX=9606 GN=CFB PE=1 SV=2	0.350752	0.350752
Carbamidomethyl[C]	P00751	682	CFAB_HUMAN Complement factor B OS=Homo sapiens OX=9606 GN=CFB PE=1 SV=2		CFB	FLC(Carbamidomethyl[C])TGGVSPYADPNTC(Carbamidomethyl[C])RGDSGGPLIVHKR	1	CFAB_HUMAN Complement factor B OS=Homo sapiens OX=9606 GN=CFB PE=1 SV=2	0.350752	0.350752
Carbamidomethyl[C]	Q9HC84	1417	MUC5B_HUMAN Mucin-5B OS=Homo sapiens OX=9606 GN=MUC5B PE=1 SV=3		MUC5B	GLMC(Carbamidomethyl[C])ANSQQSPPLC(Carbamidomethyl[C])HDYELR	1	MUC5B_HUMAN Mucin-5B OS=Homo sapiens OX=9606 GN=MUC5B PE=1 SV=3	0.352214	0.352214
Carbamidomethyl[C]	Q9HC84	1407	MUC5B_HUMAN Mucin-5B OS=Homo sapiens OX=9606 GN=MUC5B PE=1 SV=3		MUC5B	GLMC(Carbamidomethyl[C])ANSQQSPPLC(Carbamidomethyl[C])HDYELR	1	MUC5B_HUMAN Mucin-5B OS=Homo sapiens OX=9606 GN=MUC5B PE=1 SV=3	0.352214	0.352214
Carbamidomethyl[C]	P10620	50	MGST1_HUMAN Microsomal glutathione S-transferase 1 OS=Homo sapiens OX=9606 GN=MGST1 PE=1 SV=1		MGST1	KVFANPEDC(Carbamidomethyl[C])VAFGKGENAKK	1	MGST1_HUMAN Microsomal glutathione S-transferase 1 OS=Homo sapiens OX=9606 GN=MGST1 PE=1 SV=1	0.355651	0.355651
Carbamidomethyl[C]	P07339	286	CATD_HUMAN Cathepsin D OS=Homo sapiens OX=9606 GN=CTSD PE=1 SV=1		CTSD	AYWQVHLDQVEVASGLTLC(Carbamidomethyl[C])K	1	CATD_HUMAN Cathepsin D OS=Homo sapiens OX=9606 GN=CTSD PE=1 SV=1	0.357123	0.357123
Carbamidomethyl[C]	Q5VTU8	19	AT5EL_HUMAN ATP synthase subunit epsilon-like protein, mitochondrial OS=Homo sapiens OX=9606 GN=ATP5F1EP2 PE=1 SV=1	P56381_19	ATP5F1EP2	YSQIC(Carbamidomethyl[C])AK	1	AT5EL_HUMAN ATP synthase subunit epsilon-like protein, mitochondrial OS=Homo sapiens OX=9606 GN=ATP5F1EP2 PE=1 SV=1	0.358282	0.358282
Carbamidomethyl[C]	P01024	1158	CO3_HUMAN Complement C3 OS=Homo sapiens OX=9606 GN=C3 PE=1 SV=2		C3	DIC(Carbamidomethyl[C])EEQVNSLPGSITK	1	CO3_HUMAN Complement C3 OS=Homo sapiens OX=9606 GN=C3 PE=1 SV=2	0.364092	0.364092
Carbamidomethyl[C]	P04083	343	ANXA1_HUMAN Annexin A1 OS=Homo sapiens OX=9606 GN=ANXA1 PE=1 SV=2		ANXA1	ILVALC(Carbamidomethyl[C])GGN	1	ANXA1_HUMAN Annexin A1 OS=Homo sapiens OX=9606 GN=ANXA1 PE=1 SV=2	0.36475	0.36475
Carbamidomethyl[C]	P08238	564	HS90B_HUMAN Heat shock protein HSP 90-beta OS=Homo sapiens OX=9606 GN=HSP90AB1 PE=1 SV=4		HSP90AB1	FENLC(Carbamidomethyl[C])K	1	HS90B_HUMAN Heat shock protein HSP 90-beta OS=Homo sapiens OX=9606 GN=HSP90AB1 PE=1 SV=4	0.365752	0.365752
Carbamidomethyl[C]	P08118	107	MSMB_HUMAN Beta-microseminoprotein OS=Homo sapiens OX=9606 GN=MSMB PE=1 SV=1		MSMB	KTC(Carbamidomethyl[C])SVSEWII	1	MSMB_HUMAN Beta-microseminoprotein OS=Homo sapiens OX=9606 GN=MSMB PE=1 SV=1	0.365787	0.365787
Carbamidomethyl[C]	Q15365	158	PCBP1_HUMAN Poly(rC)-binding protein 1 OS=Homo sapiens OX=9606 GN=PCBP1 PE=1 SV=2		PCBP1	AITIAGVPQSVTEC(Carbamidomethyl[C])VK	1	PCBP1_HUMAN Poly(rC)-binding protein 1 OS=Homo sapiens OX=9606 GN=PCBP1 PE=1 SV=2	0.365818	0.365818
Carbamidomethyl[C]	O43653	61	PSCA_HUMAN Prostate stem cell antigen OS=Homo sapiens OX=9606 GN=PSCA PE=1 SV=2		PSCA	GC(Carbamidomethyl[C])SLNC(Carbamidomethyl[C])VDDSQDYYVGKK	1	PSCA_HUMAN Prostate stem cell antigen OS=Homo sapiens OX=9606 GN=PSCA PE=1 SV=2	0.367984	0.367984
Carbamidomethyl[C]	O43653	57	PSCA_HUMAN Prostate stem cell antigen OS=Homo sapiens OX=9606 GN=PSCA PE=1 SV=2		PSCA	GC(Carbamidomethyl[C])SLNC(Carbamidomethyl[C])VDDSQDYYVGKK	1	PSCA_HUMAN Prostate stem cell antigen OS=Homo sapiens OX=9606 GN=PSCA PE=1 SV=2	0.367984	0.367984
Carbamidomethyl[C]	Q9HC84	477	MUC5B_HUMAN Mucin-5B OS=Homo sapiens OX=9606 GN=MUC5B PE=1 SV=3		MUC5B	C(Carbamidomethyl[C])GLTDNENC(Carbamidomethyl[C])LK	1	MUC5B_HUMAN Mucin-5B OS=Homo sapiens OX=9606 GN=MUC5B PE=1 SV=3	0.368297	0.368297
Carbamidomethyl[C]	Q9HC84	469	MUC5B_HUMAN Mucin-5B OS=Homo sapiens OX=9606 GN=MUC5B PE=1 SV=3		MUC5B	C(Carbamidomethyl[C])GLTDNENC(Carbamidomethyl[C])LK	1	MUC5B_HUMAN Mucin-5B OS=Homo sapiens OX=9606 GN=MUC5B PE=1 SV=3	0.368297	0.368297
Carbamidomethyl[C]	P08603	901	CFAH_HUMAN Complement factor H OS=Homo sapiens OX=9606 GN=CFH PE=1 SV=4		CFH	LSYTC(Carbamidomethyl[C])EGGFR	1	CFAH_HUMAN Complement factor H OS=Homo sapiens OX=9606 GN=CFH PE=1 SV=4	0.374998	0.374998
Carbamidomethyl[C]	P18065	98	IBP2_HUMAN Insulin-like growth factor-binding protein 2 OS=Homo sapiens OX=9606 GN=IGFBP2 PE=1 SV=2		IGFBP2	LEGEAC(Carbamidomethyl[C])GVYTPR	1	IBP2_HUMAN Insulin-like growth factor-binding protein 2 OS=Homo sapiens OX=9606 GN=IGFBP2 PE=1 SV=2	0.375891	0.375891
Carbamidomethyl[C]	P08174	98	DAF_HUMAN Complement decay-accelerating factor OS=Homo sapiens OX=9606 GN=CD55 PE=1 SV=4		CD55	SC(Carbamidomethyl[C])EVPTR	1	DAF_HUMAN Complement decay-accelerating factor OS=Homo sapiens OX=9606 GN=CD55 PE=1 SV=4	0.379742	0.379742
Carbamidomethyl[C]	P62306	66	RUXF_HUMAN Small nuclear ribonucleoprotein F OS=Homo sapiens OX=9606 GN=SNRPF PE=1 SV=1		SNRPF	C(Carbamidomethyl[C])NNVLYIR	1	RUXF_HUMAN Small nuclear ribonucleoprotein F OS=Homo sapiens OX=9606 GN=SNRPF PE=1 SV=1	0.379841	0.379841
P2119[C]	P15311	117	EZRI_HUMAN Ezrin OS=Homo sapiens OX=9606 GN=EZR PE=1 SV=4		EZR	EGILSDEIYC(P2119[C])PPETAVLLGSYAVQAK	3	EZRI_HUMAN Ezrin OS=Homo sapiens OX=9606 GN=EZR PE=1 SV=4	3.87281e-08 4.31925e-08 1.54606e-05	4.31925e-08
P2119[C]	P84243	111	H33_HUMAN Histone H3.3 OS=Homo sapiens OX=9606 GN=H3-3A PE=1 SV=2		H3-3A	FQSAAIGALQEASEAYLVGLFEDTNLC(P2119[C])AIHAK	2	H33_HUMAN Histone H3.3 OS=Homo sapiens OX=9606 GN=H3-3A PE=1 SV=2	1.29809e-07 1.86285e-06	9.96329e-07
P2119[C]	P01833	40	PIGR_HUMAN Polymeric immunoglobulin receptor OS=Homo sapiens OX=9606 GN=PIGR PE=1 SV=4		PIGR	KSPIFGPEEVNSVEGNSVSITC(P2119[C])YYPPTSVNR TKSPIFGPEEVNSVEGNSVSITC(P2119[C])YYPPTSVNR	7	PIGR_HUMAN Polymeric immunoglobulin receptor OS=Homo sapiens OX=9606 GN=PIGR PE=1 SV=4	2.02769e-07 2.33566e-07 5.38542e-07 1.20191e-05 0.00491009 0.226921 0.229278	1.20191e-05
P2119[C]	Q9BW30	100	TPPP3_HUMAN Tubulin polymerization-promoting protein family member 3 OS=Homo sapiens OX=9606 GN=TPPP3 PE=1 SV=1		TPPP3	SKEEAFDAIC(P2119[C])QLVAGKEPANVGVTK GKSKEEAFDAIC(P2119[C])QLVAGKEPANVGVTK SKEEAFDAIC(P2119[C])QLVAGK	12	TPPP3_HUMAN Tubulin polymerization-promoting protein family member 3 OS=Homo sapiens OX=9606 GN=TPPP3 PE=1 SV=1	2.1189e-07 5.13462e-06 8.28878e-06 0.000170284 0.000375739 0.000653921 0.0011134 0.00137762 0.00145051 0.00171806 0.00302101 0.0871652	0.000883661
P2119[C]	P00441	112	SODC_HUMAN Superoxide dismutase [Cu-Zn] OS=Homo sapiens OX=9606 GN=SOD1 PE=1 SV=2		SOD1	HVGDLGNVTADKDGVADVSIEDSVISLSGDHC(P2119[C])IIGR	3	SODC_HUMAN Superoxide dismutase [Cu-Zn] OS=Homo sapiens OX=9606 GN=SOD1 PE=1 SV=2	3.2149e-07 3.57294e-05 0.00529265	3.57294e-05
P2119[C]	P60174	42	TPIS_HUMAN Triosephosphate isomerase OS=Homo sapiens OX=9606 GN=TPI1 PE=1 SV=4		TPI1	KQSLGELIGTLNAAKVPADTEVVC(P2119[C])APPTAYIDFAR QSLGELIGTLNAAKVPADTEVVC(P2119[C])APPTAYIDFAR VPADTEVVC(P2119[C])APPTAYIDFAR	7	TPIS_HUMAN Triosephosphate isomerase OS=Homo sapiens OX=9606 GN=TPI1 PE=1 SV=4	2.39602e-06 4.08208e-06 7.33804e-05 0.00018722 0.000859689 0.00189755 0.0076687	0.00018722
P2119[C]	P00352	50	AL1A1_HUMAN Retinal dehydrogenase 1 OS=Homo sapiens OX=9606 GN=ALDH1A1 PE=1 SV=2		ALDH1A1	KFPVFNPATEEELC(P2119[C])QVEEGDKEDVDKAVK FPVFNPATEEELC(P2119[C])QVEEGDKEDVDKAVK KFPVFNPATEEELC(P2119[C])QVEEGDKEDVDK	15	AL1A1_HUMAN Retinal dehydrogenase 1 OS=Homo sapiens OX=9606 GN=ALDH1A1 PE=1 SV=2	3.13556e-06 7.6791e-06 2.61352e-05 3.55904e-05 0.000205584 0.00141624 0.0014706 0.00277272 0.00388055 0.00619616 0.00963912 0.0222331 0.0782316 0.156345 0.191188	0.00277272
P2119[C]	P06733	389	ENOA_HUMAN Alpha-enolase OS=Homo sapiens OX=9606 GN=ENO1 PE=1 SV=2		ENO1	SGETEDTFIADLVVGLC(P2119[C])TGQIK	2	ENOA_HUMAN Alpha-enolase OS=Homo sapiens OX=9606 GN=ENO1 PE=1 SV=2	3.14498e-06 5.33829e-06	4.24164e-06
P2119[C]	P09104	389	ENOG_HUMAN Gamma-enolase OS=Homo sapiens OX=9606 GN=ENO2 PE=1 SV=3		ENO2	SGETEDTFIADLVVGLC(P2119[C])TGQIK	2	ENOG_HUMAN Gamma-enolase OS=Homo sapiens OX=9606 GN=ENO2 PE=1 SV=3	3.14498e-06 5.33829e-06	4.24164e-06
P2119[C]	P55072	415	TERA_HUMAN Transitional endoplasmic reticulum ATPase OS=Homo sapiens OX=9606 GN=VCP PE=1 SV=4		VCP	LADDVDLEQVANETHGHVGADLAALC(P2119[C])SEAALQAIR	2	TERA_HUMAN Transitional endoplasmic reticulum ATPase OS=Homo sapiens OX=9606 GN=VCP PE=1 SV=4	4.31073e-06 0.000104289	5.42999e-05
P2119[C]	P01833	325	PIGR_HUMAN Polymeric immunoglobulin receptor OS=Homo sapiens OX=9606 GN=PIGR PE=1 SV=4		PIGR	YLC(P2119[C])GAHSDGQLQEGSPIQAWQLFVNEESTIPR	1	PIGR_HUMAN Polymeric immunoglobulin receptor OS=Homo sapiens OX=9606 GN=PIGR PE=1 SV=4	1.34019e-05	1.34019e-05
P2119[C]	P49788	250	TIG1_HUMAN Retinoic acid receptor responder protein 1 OS=Homo sapiens OX=9606 GN=RARRES1 PE=1 SV=2		RARRES1	TNDDTIDFDYTVLLHELSTQEIIPC(P2119[C])R	2	TIG1_HUMAN Retinoic acid receptor responder protein 1 OS=Homo sapiens OX=9606 GN=RARRES1 PE=1 SV=2	2.97783e-05 7.90311e-05	5.44047e-05
P2119[C]	P30838	344	AL3A1_HUMAN Aldehyde dehydrogenase, dimeric NADP-preferring OS=Homo sapiens OX=9606 GN=ALDH3A1 PE=1 SV=3		ALDH3A1	YIAPTILTDVDPQSPVMQEEIFGPVLPIVC(P2119[C])VR	3	AL3A1_HUMAN Aldehyde dehydrogenase, dimeric NADP-preferring OS=Homo sapiens OX=9606 GN=ALDH3A1 PE=1 SV=3	3.37701e-05 0.000174535 0.00639184	0.000174535
P2119[C]	Q13509	12	TBB3_HUMAN Tubulin beta-3 chain OS=Homo sapiens OX=9606 GN=TUBB3 PE=1 SV=2		TUBB3	MREIVHIQAGQC(P2119[C])GNQIGAK EIVHIQAGQC(P2119[C])GNQIGAK	7	TBB3_HUMAN Tubulin beta-3 chain OS=Homo sapiens OX=9606 GN=TUBB3 PE=1 SV=2	3.44282e-05 0.00086925 0.00147708 0.00325329 0.0125225 0.0146836 0.327759	0.00325329
P2119[C]	P07437	12	TBB5_HUMAN Tubulin beta chain OS=Homo sapiens OX=9606 GN=TUBB PE=1 SV=2		TUBB	MREIVHIQAGQC(P2119[C])GNQIGAK EIVHIQAGQC(P2119[C])GNQIGAK	7	TBB5_HUMAN Tubulin beta chain OS=Homo sapiens OX=9606 GN=TUBB PE=1 SV=2	3.44282e-05 0.00086925 0.00147708 0.00325329 0.0125225 0.0146836 0.327759	0.00325329
P2119[C]	Q9BVA1	12	TBB2B_HUMAN Tubulin beta-2B chain OS=Homo sapiens OX=9606 GN=TUBB2B PE=1 SV=1		TUBB2B	MREIVHIQAGQC(P2119[C])GNQIGAK EIVHIQAGQC(P2119[C])GNQIGAK	7	TBB2B_HUMAN Tubulin beta-2B chain OS=Homo sapiens OX=9606 GN=TUBB2B PE=1 SV=1	3.44282e-05 0.00086925 0.00147708 0.00325329 0.0125225 0.0146836 0.327759	0.00325329
P2119[C]	Q13885	12	TBB2A_HUMAN Tubulin beta-2A chain OS=Homo sapiens OX=9606 GN=TUBB2A PE=1 SV=1		TUBB2A	MREIVHIQAGQC(P2119[C])GNQIGAK EIVHIQAGQC(P2119[C])GNQIGAK	7	TBB2A_HUMAN Tubulin beta-2A chain OS=Homo sapiens OX=9606 GN=TUBB2A PE=1 SV=1	3.44282e-05 0.00086925 0.00147708 0.00325329 0.0125225 0.0146836 0.327759	0.00325329
P2119[C]	P06733	119	ENOA_HUMAN Alpha-enolase OS=Homo sapiens OX=9606 GN=ENO1 PE=1 SV=2		ENO1	FGANAILGVSLAVC(P2119[C])K	2	ENOA_HUMAN Alpha-enolase OS=Homo sapiens OX=9606 GN=ENO1 PE=1 SV=2	4.5693e-05 7.77192e-05	6.17061e-05
P2119[C]	P09104	119	ENOG_HUMAN Gamma-enolase OS=Homo sapiens OX=9606 GN=ENO2 PE=1 SV=3		ENO2	FGANAILGVSLAVC(P2119[C])K	2	ENOG_HUMAN Gamma-enolase OS=Homo sapiens OX=9606 GN=ENO2 PE=1 SV=3	4.5693e-05 7.77192e-05	6.17061e-05
P2119[C]	P00751	62	CFAB_HUMAN Complement factor B OS=Homo sapiens OX=9606 GN=CFB PE=1 SV=2		CFB	LLQEGQALEYVC(P2119[C])PSGFYPYPVQTR VC(P2119[C])PSGFYPYPVQTR	2	CFAB_HUMAN Complement factor B OS=Homo sapiens OX=9606 GN=CFB PE=1 SV=2	6.12087e-05 0.298789	0.149425
P2119[C]	P07437	211	TBB5_HUMAN Tubulin beta chain OS=Homo sapiens OX=9606 GN=TUBB PE=1 SV=2		TUBB	VSDTVVEPYNATLSVHQLVENTDETYCIDNEALYDIC(P2119[C])FR VSDTVVEPYNATLSVHQLVENTDETYC(P2119[C])IDNEALYDIC(P2119[C])FR	2	TBB5_HUMAN Tubulin beta chain OS=Homo sapiens OX=9606 GN=TUBB PE=1 SV=2	6.81242e-05 0.00191401	0.000991067
P2119[C]	Q9BUF5	211	TBB6_HUMAN Tubulin beta-6 chain OS=Homo sapiens OX=9606 GN=TUBB6 PE=1 SV=1		TUBB6	VSDTVVEPYNATLSVHQLVENTDETYCIDNEALYDIC(P2119[C])FR VSDTVVEPYNATLSVHQLVENTDETYC(P2119[C])IDNEALYDIC(P2119[C])FR	2	TBB6_HUMAN Tubulin beta-6 chain OS=Homo sapiens OX=9606 GN=TUBB6 PE=1 SV=1	6.81242e-05 0.00191401	0.000991067
P2119[C]	Q9BVA1	211	TBB2B_HUMAN Tubulin beta-2B chain OS=Homo sapiens OX=9606 GN=TUBB2B PE=1 SV=1		TUBB2B	VSDTVVEPYNATLSVHQLVENTDETYCIDNEALYDIC(P2119[C])FR VSDTVVEPYNATLSVHQLVENTDETYC(P2119[C])IDNEALYDIC(P2119[C])FR	2	TBB2B_HUMAN Tubulin beta-2B chain OS=Homo sapiens OX=9606 GN=TUBB2B PE=1 SV=1	6.81242e-05 0.00191401	0.000991067
P2119[C]	P68371	211	TBB4B_HUMAN Tubulin beta-4B chain OS=Homo sapiens OX=9606 GN=TUBB4B PE=1 SV=1		TUBB4B	VSDTVVEPYNATLSVHQLVENTDETYCIDNEALYDIC(P2119[C])FR VSDTVVEPYNATLSVHQLVENTDETYC(P2119[C])IDNEALYDIC(P2119[C])FR	2	TBB4B_HUMAN Tubulin beta-4B chain OS=Homo sapiens OX=9606 GN=TUBB4B PE=1 SV=1	6.81242e-05 0.00191401	0.000991067
P2119[C]	P14618	358	KPYM_HUMAN Pyruvate kinase PKM OS=Homo sapiens OX=9606 GN=PKM PE=1 SV=4		PKM	AEGSDVANAVLDGADC(P2119[C])IMLSGETAKGDYPLEAVR	1	KPYM_HUMAN Pyruvate kinase PKM OS=Homo sapiens OX=9606 GN=PKM PE=1 SV=4	7.40342e-05	7.40342e-05
P2119[C]	P80188	195	NGAL_HUMAN Neutrophil gelatinase-associated lipocalin OS=Homo sapiens OX=9606 GN=LCN2 PE=1 SV=2		LCN2	SLGLPENHIVFPVPIDQC(P2119[C])IDG	1	NGAL_HUMAN Neutrophil gelatinase-associated lipocalin OS=Homo sapiens OX=9606 GN=LCN2 PE=1 SV=2	8.82834e-05	8.82834e-05
P2119[C]	Q9HC84	1857	MUC5B_HUMAN Mucin-5B OS=Homo sapiens OX=9606 GN=MUC5B PE=1 SV=3		MUC5B	AENYPEVSIDQVGQVLTCSLETGLTC(P2119[C])K	2	MUC5B_HUMAN Mucin-5B OS=Homo sapiens OX=9606 GN=MUC5B PE=1 SV=3	9.3186e-05 0.000240137	0.000166662
P2119[C]	P30084	62	ECHM_HUMAN Enoyl-CoA hydratase, mitochondrial OS=Homo sapiens OX=9606 GN=ECHS1 PE=1 SV=4		ECHS1	ALNALC(P2119[C])DGLIDELNQALK	1	ECHM_HUMAN Enoyl-CoA hydratase, mitochondrial OS=Homo sapiens OX=9606 GN=ECHS1 PE=1 SV=4	9.47201e-05	9.47201e-05
P2119[C]	P01833	279	PIGR_HUMAN Polymeric immunoglobulin receptor OS=Homo sapiens OX=9606 GN=PIGR PE=1 SV=4		PIGR	QSSGENC(P2119[C])DVVVNTLGK QSSGENC(P2119[C])DVVVNTLGKR	4	PIGR_HUMAN Polymeric immunoglobulin receptor OS=Homo sapiens OX=9606 GN=PIGR PE=1 SV=4	9.86592e-05 0.000682429 0.00727666 0.0118891	0.00397954
P2119[C]	Q9HC84	4201	MUC5B_HUMAN Mucin-5B OS=Homo sapiens OX=9606 GN=MUC5B PE=1 SV=3		MUC5B	AQAQPGVPLGELGQVVECSLDFGLVC(P2119[C])R	2	MUC5B_HUMAN Mucin-5B OS=Homo sapiens OX=9606 GN=MUC5B PE=1 SV=3	0.000131364 0.0365507	0.018341
P2119[C]	P00558	108	PGK1_HUMAN Phosphoglycerate kinase 1 OS=Homo sapiens OX=9606 GN=PGK1 PE=1 SV=3		PGK1	AC(P2119[C])ANPAAGSVILLENLR	1	PGK1_HUMAN Phosphoglycerate kinase 1 OS=Homo sapiens OX=9606 GN=PGK1 PE=1 SV=3	0.000146839	0.000146839
P2119[C]	P09211	102	GSTP1_HUMAN Glutathione S-transferase P OS=Homo sapiens OX=9606 GN=GSTP1 PE=1 SV=2		GSTP1	TLGLYGKDQQEAALVDMVNDGVEDLRC(P2119[C])K DQQEAALVDMVNDGVEDLRC(P2119[C])K	4	GSTP1_HUMAN Glutathione S-transferase P OS=Homo sapiens OX=9606 GN=GSTP1 PE=1 SV=2	0.000157419 0.00150339 0.00180044 0.20072	0.00165191
P2119[C]	P68104	234	EF1A1_HUMAN Elongation factor 1-alpha 1 OS=Homo sapiens OX=9606 GN=EEF1A1 PE=1 SV=1		EEF1A1	DGNASGTTLLEALDC(P2119[C])ILPPTRPTDKPLRLPLQDVYK KDGNASGTTLLEALDC(P2119[C])ILPPTRPTDKPLR	3	EF1A1_HUMAN Elongation factor 1-alpha 1 OS=Homo sapiens OX=9606 GN=EEF1A1 PE=1 SV=1	0.000160983 0.00110637 0.0380146	0.00110637
P2119[C]	P01833	257	PIGR_HUMAN Polymeric immunoglobulin receptor OS=Homo sapiens OX=9606 GN=PIGR PE=1 SV=4		PIGR	NADLQVLKPEPELVYEDLRGSVTFHC(P2119[C])ALGPEVANVAK GSVTFHC(P2119[C])ALGPEVANVAK	3	PIGR_HUMAN Polymeric immunoglobulin receptor OS=Homo sapiens OX=9606 GN=PIGR PE=1 SV=4	0.00017037 0.000494341 0.207438	0.000494341
P2119[C]	P13639	751	EF2_HUMAN Elongation factor 2 OS=Homo sapiens OX=9606 GN=EEF2 PE=1 SV=4		EEF2	LMEPIYLVEIQC(P2119[C])PEQVVGGIYGVLNR	2	EF2_HUMAN Elongation factor 2 OS=Homo sapiens OX=9606 GN=EEF2 PE=1 SV=4	0.000252025 0.000678905	0.000465465
P2119[C]	Q13740	270	CD166_HUMAN CD166 antigen OS=Homo sapiens OX=9606 GN=ALCAM PE=1 SV=2		ALCAM	C(P2119[C])LGNGNPPPEEFLFYLPGQPEGIR	2	CD166_HUMAN CD166 antigen OS=Homo sapiens OX=9606 GN=ALCAM PE=1 SV=2	0.000267897 0.0109586	0.00561325
P2119[C]	P53634	448	CATC_HUMAN Dipeptidyl peptidase 1 OS=Homo sapiens OX=9606 GN=CTSC PE=1 SV=2		CTSC	RGTDEC(P2119[C])AIESIAVAATPIPKL GTDEC(P2119[C])AIESIAVAATPIPKL RGTDEC(P2119[C])AIESIAVAATPIPK GTDEC(P2119[C])AIESIAVAATPIPK IRRGTDEC(P2119[C])AIESIAVAATPIPKL	13	CATC_HUMAN Dipeptidyl peptidase 1 OS=Homo sapiens OX=9606 GN=CTSC PE=1 SV=2	0.000295466 0.000399156 0.000551113 0.000630945 0.00255183 0.0338288 0.0706098 0.072909 0.109045 0.15543 0.181729 0.214022 0.315274	0.0706098
P2119[C]	P01833	220	PIGR_HUMAN Polymeric immunoglobulin receptor OS=Homo sapiens OX=9606 GN=PIGR PE=1 SV=4		PIGR	LSDAGQYLC(P2119[C])QAGDDSNSNKK	3	PIGR_HUMAN Polymeric immunoglobulin receptor OS=Homo sapiens OX=9606 GN=PIGR PE=1 SV=4	0.000340345 0.00242693 0.11073	0.00242693
P2119[C]	P20061	105	TCO1_HUMAN Transcobalamin-1 OS=Homo sapiens OX=9606 GN=TCN1 PE=1 SV=2		TCN1	LSDVSSGELALIILALGVC(P2119[C])R	2	TCO1_HUMAN Transcobalamin-1 OS=Homo sapiens OX=9606 GN=TCN1 PE=1 SV=2	0.000390079 0.0251068	0.0127484
P2119[C]	P62873	25	GBB1_HUMAN Guanine nucleotide-binding protein G(I)/G(S)/G(T) subunit beta-1 OS=Homo sapiens OX=9606 GN=GNB1 PE=1 SV=3		GNB1	KAC(P2119[C])ADATLSQITNNIDPVGR AC(P2119[C])ADATLSQITNNIDPVGR	2	GBB1_HUMAN Guanine nucleotide-binding protein G(I)/G(S)/G(T) subunit beta-1 OS=Homo sapiens OX=9606 GN=GNB1 PE=1 SV=3	0.000397162 0.0106079	0.00550253
P2119[C]	P55072	572	TERA_HUMAN Transitional endoplasmic reticulum ATPase OS=Homo sapiens OX=9606 GN=VCP PE=1 SV=4		VCP	QAAPC(P2119[C])VLFFDELDSIAK	1	TERA_HUMAN Transitional endoplasmic reticulum ATPase OS=Homo sapiens OX=9606 GN=VCP PE=1 SV=4	0.000415862	0.000415862
P2119[C]	P07355	133	ANXA2_HUMAN Annexin A2 OS=Homo sapiens OX=9606 GN=ANXA2 PE=1 SV=2		ANXA2	GLGTDEDSLIEIIC(P2119[C])SR	3	ANXA2_HUMAN Annexin A2 OS=Homo sapiens OX=9606 GN=ANXA2 PE=1 SV=2	0.000424901 0.00160995 0.0100727	0.00160995
P2119[C]	P14625	576	ENPL_HUMAN Endoplasmin OS=Homo sapiens OX=9606 GN=HSP90B1 PE=1 SV=1		HSP90B1	GYEVIYLTEPVDEYC(P2119[C])IQALPEFDGKR	1	ENPL_HUMAN Endoplasmin OS=Homo sapiens OX=9606 GN=HSP90B1 PE=1 SV=1	0.00042886	0.00042886
P2119[C]	P00568	187	KAD1_HUMAN Adenylate kinase isoenzyme 1 OS=Homo sapiens OX=9606 GN=AK1 PE=1 SV=3		AK1	KVNAEGSVDSVFSQVC(P2119[C])THLDALK VNAEGSVDSVFSQVC(P2119[C])THLDALK	4	KAD1_HUMAN Adenylate kinase isoenzyme 1 OS=Homo sapiens OX=9606 GN=AK1 PE=1 SV=3	0.000440412 0.000767473 0.0025223 0.130497	0.00164489
P2119[C]	Q13740	392	CD166_HUMAN CD166 antigen OS=Homo sapiens OX=9606 GN=ALCAM PE=1 SV=2		ALCAM	SSPSFSSLHYQDAGNYVC(P2119[C])ETALQEVEGLK	2	CD166_HUMAN CD166 antigen OS=Homo sapiens OX=9606 GN=ALCAM PE=1 SV=2	0.000469534 0.000661909	0.000565721
P2119[C]	P67936	247	TPM4_HUMAN Tropomyosin alpha-4 chain OS=Homo sapiens OX=9606 GN=TPM4 PE=1 SV=3		TPM4	TIDDLEEKLAQAKEENVGLHQTLDQTLNELNC(P2119[C])I	2	TPM4_HUMAN Tropomyosin alpha-4 chain OS=Homo sapiens OX=9606 GN=TPM4 PE=1 SV=3	0.000488701 0.0757944	0.0381416
P2119[C]	Q9HC84	4193	MUC5B_HUMAN Mucin-5B OS=Homo sapiens OX=9606 GN=MUC5B PE=1 SV=3		MUC5B	AQAQPGVPLGELGQVVEC(P2119[C])SLDFGLVCR	1	MUC5B_HUMAN Mucin-5B OS=Homo sapiens OX=9606 GN=MUC5B PE=1 SV=3	0.000520261	0.000520261
P2119[C]	Q9HC84	608	MUC5B_HUMAN Mucin-5B OS=Homo sapiens OX=9606 GN=MUC5B PE=1 SV=3		MUC5B	NSFEDPC(P2119[C])SLSVENENYAR	1	MUC5B_HUMAN Mucin-5B OS=Homo sapiens OX=9606 GN=MUC5B PE=1 SV=3	0.000540951	0.000540951
P2119[C]	P01833	152	PIGR_HUMAN Polymeric immunoglobulin receptor OS=Homo sapiens OX=9606 GN=PIGR PE=1 SV=4		PIGR	TVTINC(P2119[C])PFKTENAQK TVTINC(P2119[C])PFKTENAQKR TVTINC(P2119[C])PFK	13	PIGR_HUMAN Polymeric immunoglobulin receptor OS=Homo sapiens OX=9606 GN=PIGR PE=1 SV=4	0.000575198 0.00170932 0.0020488 0.0123104 0.0300533 0.0379039 0.0420241 0.0512043 0.0826844 0.083784 0.259285 0.333561 0.363496	0.0420241
P2119[C]	P00441	7	SODC_HUMAN Superoxide dismutase [Cu-Zn] OS=Homo sapiens OX=9606 GN=SOD1 PE=1 SV=2		SOD1	AVC(P2119[C])VLKGDGPVQGIINFEQK	2	SODC_HUMAN Superoxide dismutase [Cu-Zn] OS=Homo sapiens OX=9606 GN=SOD1 PE=1 SV=2	0.000700658 0.00170671	0.00120368
P2119[C]	P07919	67	QCR6_HUMAN Cytochrome b-c1 complex subunit 6, mitochondrial OS=Homo sapiens OX=9606 GN=UQCRH PE=1 SV=2		UQCRH	SHTEEDC(P2119[C])TEELFDFLHAR	2	QCR6_HUMAN Cytochrome b-c1 complex subunit 6, mitochondrial OS=Homo sapiens OX=9606 GN=UQCRH PE=1 SV=2	0.000716475 0.0119825	0.00634949
P2119[C]	P18065	227	IBP2_HUMAN Insulin-like growth factor-binding protein 2 OS=Homo sapiens OX=9606 GN=IGFBP2 PE=1 SV=2		IGFBP2	TPC(P2119[C])QQELDQVLER	5	IBP2_HUMAN Insulin-like growth factor-binding protein 2 OS=Homo sapiens OX=9606 GN=IGFBP2 PE=1 SV=2	0.000724814 0.00156538 0.006619 0.0475448 0.289039	0.006619
P2119[C]	O60701	288	UGDH_HUMAN UDP-glucose 6-dehydrogenase OS=Homo sapiens OX=9606 GN=UGDH PE=1 SV=1		UGDH	DVLNLVYLC(P2119[C])EALNLPEVAR	1	UGDH_HUMAN UDP-glucose 6-dehydrogenase OS=Homo sapiens OX=9606 GN=UGDH PE=1 SV=1	0.000758052	0.000758052
P2119[C]	P09525	108	ANXA4_HUMAN Annexin A4 OS=Homo sapiens OX=9606 GN=ANXA4 PE=1 SV=4		ANXA4	GAGTDEGC(P2119[C])LIEILASR	2	ANXA4_HUMAN Annexin A4 OS=Homo sapiens OX=9606 GN=ANXA4 PE=1 SV=4	0.000773826 0.00221946	0.00149664
P2119[C]	P60981	163	DEST_HUMAN Destrin OS=Homo sapiens OX=9606 GN=DSTN PE=1 SV=3		DSTN	LGGSLIVAFEGC(P2119[C])PV	2	DEST_HUMAN Destrin OS=Homo sapiens OX=9606 GN=DSTN PE=1 SV=3	0.000842428 0.23936	0.120101
P2119[C]	P30044	204	PRDX5_HUMAN Peroxiredoxin-5, mitochondrial OS=Homo sapiens OX=9606 GN=PRDX5 PE=1 SV=4		PRDX5	ALNVEPDGTGLTC(P2119[C])SLAPNIISQL	3	PRDX5_HUMAN Peroxiredoxin-5, mitochondrial OS=Homo sapiens OX=9606 GN=PRDX5 PE=1 SV=4	0.000939587 0.0019686 0.00356287	0.0019686
P2119[C]	P62879	25	GBB2_HUMAN Guanine nucleotide-binding protein G(I)/G(S)/G(T) subunit beta-2 OS=Homo sapiens OX=9606 GN=GNB2 PE=1 SV=3		GNB2	KAC(P2119[C])GDSTLTQITAGLDPVGR AC(P2119[C])GDSTLTQITAGLDPVGR	3	GBB2_HUMAN Guanine nucleotide-binding protein G(I)/G(S)/G(T) subunit beta-2 OS=Homo sapiens OX=9606 GN=GNB2 PE=1 SV=3	0.000968339 0.0390087 0.052866	0.0390087
P2119[C]	P23141	274	EST1_HUMAN Liver carboxylesterase 1 OS=Homo sapiens OX=9606 GN=CES1 PE=1 SV=2		CES1	KGDVKPLAEQIAITAGC(P2119[C])K	2	EST1_HUMAN Liver carboxylesterase 1 OS=Homo sapiens OX=9606 GN=CES1 PE=1 SV=2	0.00104093 0.0200967	0.0105688
P2119[C]	P07900	374	HS90A_HUMAN Heat shock protein HSP 90-alpha OS=Homo sapiens OX=9606 GN=HSP90AA1 PE=1 SV=5		HSP90AA1	RVFIMDNC(P2119[C])EELIPEYLNFIR	2	HS90A_HUMAN Heat shock protein HSP 90-alpha OS=Homo sapiens OX=9606 GN=HSP90AA1 PE=1 SV=5	0.00105995 0.00137769	0.00121882
P2119[C]	P00441	147	SODC_HUMAN Superoxide dismutase [Cu-Zn] OS=Homo sapiens OX=9606 GN=SOD1 PE=1 SV=2		SOD1	LAC(P2119[C])GVIGIAQ	2	SODC_HUMAN Superoxide dismutase [Cu-Zn] OS=Homo sapiens OX=9606 GN=SOD1 PE=1 SV=2	0.00113272 0.232987	0.11706
P2119[C]	P34931	19	HS71L_HUMAN Heat shock 70 kDa protein 1-like OS=Homo sapiens OX=9606 GN=HSPA1L PE=1 SV=2		HSPA1L	SC(P2119[C])VGVFQHGKVEIIANDQGNR	5	HS71L_HUMAN Heat shock 70 kDa protein 1-like OS=Homo sapiens OX=9606 GN=HSPA1L PE=1 SV=2	0.00116768 0.00233147 0.0363445 0.0873452 0.177036	0.0363445
P2119[C]	P11142	17	HSP7C_HUMAN Heat shock cognate 71 kDa protein OS=Homo sapiens OX=9606 GN=HSPA8 PE=1 SV=1		HSPA8	SC(P2119[C])VGVFQHGKVEIIANDQGNR	5	HSP7C_HUMAN Heat shock cognate 71 kDa protein OS=Homo sapiens OX=9606 GN=HSPA8 PE=1 SV=1	0.00116768 0.00233147 0.0363445 0.0873452 0.177036	0.0363445
P2119[C]	P54652	18	HSP72_HUMAN Heat shock-related 70 kDa protein 2 OS=Homo sapiens OX=9606 GN=HSPA2 PE=1 SV=1		HSPA2	SC(P2119[C])VGVFQHGKVEIIANDQGNR	5	HSP72_HUMAN Heat shock-related 70 kDa protein 2 OS=Homo sapiens OX=9606 GN=HSPA2 PE=1 SV=1	0.00116768 0.00233147 0.0363445 0.0873452 0.177036	0.0363445
P2119[C]	P0DMV8	17	HS71A_HUMAN Heat shock 70 kDa protein 1A OS=Homo sapiens OX=9606 GN=HSPA1A PE=1 SV=1	P0DMV9_17	HSPA1A	SC(P2119[C])VGVFQHGKVEIIANDQGNR	5	HS71A_HUMAN Heat shock 70 kDa protein 1A OS=Homo sapiens OX=9606 GN=HSPA1A PE=1 SV=1	0.00116768 0.00233147 0.0363445 0.0873452 0.177036	0.0363445
P2119[C]	P00450	200	CERU_HUMAN Ceruloplasmin OS=Homo sapiens OX=9606 GN=CP PE=1 SV=1		CP	DIASGLIGPLIIC(P2119[C])K IYHSHIDAPKDIASGLIGPLIIC(P2119[C])K	2	CERU_HUMAN Ceruloplasmin OS=Homo sapiens OX=9606 GN=CP PE=1 SV=1	0.0012989 0.128715	0.0650069
P2119[C]	P07437	239	TBB5_HUMAN Tubulin beta chain OS=Homo sapiens OX=9606 GN=TUBB PE=1 SV=2		TUBB	LTTPTYGDLNHLVSATMSGVTTC(P2119[C])LR	1	TBB5_HUMAN Tubulin beta chain OS=Homo sapiens OX=9606 GN=TUBB PE=1 SV=2	0.00136033	0.00136033
P2119[C]	Q9BVA1	239	TBB2B_HUMAN Tubulin beta-2B chain OS=Homo sapiens OX=9606 GN=TUBB2B PE=1 SV=1		TUBB2B	LTTPTYGDLNHLVSATMSGVTTC(P2119[C])LR	1	TBB2B_HUMAN Tubulin beta-2B chain OS=Homo sapiens OX=9606 GN=TUBB2B PE=1 SV=1	0.00136033	0.00136033
P2119[C]	Q13885	239	TBB2A_HUMAN Tubulin beta-2A chain OS=Homo sapiens OX=9606 GN=TUBB2A PE=1 SV=1		TUBB2A	LTTPTYGDLNHLVSATMSGVTTC(P2119[C])LR	1	TBB2A_HUMAN Tubulin beta-2A chain OS=Homo sapiens OX=9606 GN=TUBB2A PE=1 SV=1	0.00136033	0.00136033
P2119[C]	P68371	239	TBB4B_HUMAN Tubulin beta-4B chain OS=Homo sapiens OX=9606 GN=TUBB4B PE=1 SV=1		TUBB4B	LTTPTYGDLNHLVSATMSGVTTC(P2119[C])LR	1	TBB4B_HUMAN Tubulin beta-4B chain OS=Homo sapiens OX=9606 GN=TUBB4B PE=1 SV=1	0.00136033	0.00136033
P2119[C]	P21964	145	COMT_HUMAN Catechol O-methyltransferase OS=Homo sapiens OX=9606 GN=COMT PE=1 SV=2		COMT	LITIEINPDC(P2119[C])AAITQR	1	COMT_HUMAN Catechol O-methyltransferase OS=Homo sapiens OX=9606 GN=COMT PE=1 SV=2	0.00151422	0.00151422
P2119[C]	P50995	226	ANX11_HUMAN Annexin A11 OS=Homo sapiens OX=9606 GN=ANXA11 PE=1 SV=1		ANXA11	GFGTDEQAIIDC(P2119[C])LGSR	1	ANX11_HUMAN Annexin A11 OS=Homo sapiens OX=9606 GN=ANXA11 PE=1 SV=1	0.00153135	0.00153135
P2119[C]	P53634	321	CATC_HUMAN Dipeptidyl peptidase 1 OS=Homo sapiens OX=9606 GN=CTSC PE=1 SV=2		CTSC	YAQDFGLVEEAC(P2119[C])FPYTGTDSPCK	2	CATC_HUMAN Dipeptidyl peptidase 1 OS=Homo sapiens OX=9606 GN=CTSC PE=1 SV=2	0.00169219 0.00267579	0.00218399
P2119[C]	P80188	107	NGAL_HUMAN Neutrophil gelatinase-associated lipocalin OS=Homo sapiens OX=9606 GN=LCN2 PE=1 SV=2		LCN2	TFVPGC(P2119[C])QPGEFTLGNIK	6	NGAL_HUMAN Neutrophil gelatinase-associated lipocalin OS=Homo sapiens OX=9606 GN=LCN2 PE=1 SV=2	0.00174113 0.0258909 0.0615546 0.125668 0.251541 0.301425	0.0936113
P2119[C]	P10809	442	CH60_HUMAN 60 kDa heat shock protein, mitochondrial OS=Homo sapiens OX=9606 GN=HSPD1 PE=1 SV=2		HSPD1	AAVEEGIVLGGGC(P2119[C])ALLR	3	CH60_HUMAN 60 kDa heat shock protein, mitochondrial OS=Homo sapiens OX=9606 GN=HSPD1 PE=1 SV=2	0.00175728 0.00516234 0.117637	0.00516234
P2119[C]	P00367	376	DHE3_HUMAN Glutamate dehydrogenase 1, mitochondrial OS=Homo sapiens OX=9606 GN=GLUD1 PE=1 SV=2		GLUD1	AKPYEGSILEADC(P2119[C])DILIPAASEK	1	DHE3_HUMAN Glutamate dehydrogenase 1, mitochondrial OS=Homo sapiens OX=9606 GN=GLUD1 PE=1 SV=2	0.00178878	0.00178878
P2119[C]	P07437	201	TBB5_HUMAN Tubulin beta chain OS=Homo sapiens OX=9606 GN=TUBB PE=1 SV=2		TUBB	VSDTVVEPYNATLSVHQLVENTDETYC(P2119[C])IDNEALYDIC(P2119[C])FR VSDTVVEPYNATLSVHQLVENTDETYC(P2119[C])IDNEALYDICFR	2	TBB5_HUMAN Tubulin beta chain OS=Homo sapiens OX=9606 GN=TUBB PE=1 SV=2	0.00191401 0.294032	0.147973
P2119[C]	Q9BUF5	201	TBB6_HUMAN Tubulin beta-6 chain OS=Homo sapiens OX=9606 GN=TUBB6 PE=1 SV=1		TUBB6	VSDTVVEPYNATLSVHQLVENTDETYC(P2119[C])IDNEALYDIC(P2119[C])FR VSDTVVEPYNATLSVHQLVENTDETYC(P2119[C])IDNEALYDICFR	2	TBB6_HUMAN Tubulin beta-6 chain OS=Homo sapiens OX=9606 GN=TUBB6 PE=1 SV=1	0.00191401 0.294032	0.147973
P2119[C]	Q9BVA1	201	TBB2B_HUMAN Tubulin beta-2B chain OS=Homo sapiens OX=9606 GN=TUBB2B PE=1 SV=1		TUBB2B	VSDTVVEPYNATLSVHQLVENTDETYC(P2119[C])IDNEALYDIC(P2119[C])FR VSDTVVEPYNATLSVHQLVENTDETYC(P2119[C])IDNEALYDICFR	2	TBB2B_HUMAN Tubulin beta-2B chain OS=Homo sapiens OX=9606 GN=TUBB2B PE=1 SV=1	0.00191401 0.294032	0.147973
P2119[C]	P68371	201	TBB4B_HUMAN Tubulin beta-4B chain OS=Homo sapiens OX=9606 GN=TUBB4B PE=1 SV=1		TUBB4B	VSDTVVEPYNATLSVHQLVENTDETYC(P2119[C])IDNEALYDIC(P2119[C])FR VSDTVVEPYNATLSVHQLVENTDETYC(P2119[C])IDNEALYDICFR	2	TBB4B_HUMAN Tubulin beta-4B chain OS=Homo sapiens OX=9606 GN=TUBB4B PE=1 SV=1	0.00191401 0.294032	0.147973
P2119[C]	Q9HC84	1372	MUC5B_HUMAN Mucin-5B OS=Homo sapiens OX=9606 GN=MUC5B PE=1 SV=3		MUC5B	GYQVC(P2119[C])PVLADIECR GYQVC(P2119[C])PVLADIEC(P2119[C])R	3	MUC5B_HUMAN Mucin-5B OS=Homo sapiens OX=9606 GN=MUC5B PE=1 SV=3	0.00215407 0.168834 0.241103	0.168834
P2119[C]	P03973	72	SLPI_HUMAN Antileukoproteinase OS=Homo sapiens OX=9606 GN=SLPI PE=1 SV=2		SLPI	C(P2119[C])LDPVDTPNPTR C(P2119[C])LDPVDTPNPTRR	9	SLPI_HUMAN Antileukoproteinase OS=Homo sapiens OX=9606 GN=SLPI PE=1 SV=2	0.0021942 0.011699 0.0230764 0.0296925 0.0398744 0.0699739 0.094463 0.196959 0.378749	0.0398744
P2119[C]	P04080	3	CYTB_HUMAN Cystatin-B OS=Homo sapiens OX=9606 GN=CSTB PE=1 SV=2		CSTB	C(P2119[C])GAPSATQPATAETQHIADQVR	3	CYTB_HUMAN Cystatin-B OS=Homo sapiens OX=9606 GN=CSTB PE=1 SV=2	0.00243325 0.0054451 0.00776326	0.0054451
P2119[C]	P12814	332	ACTN1_HUMAN Alpha-actinin-1 OS=Homo sapiens OX=9606 GN=ACTN1 PE=1 SV=2		ACTN1	C(P2119[C])QLEINFNTLQTK	1	ACTN1_HUMAN Alpha-actinin-1 OS=Homo sapiens OX=9606 GN=ACTN1 PE=1 SV=2	0.00262722	0.00262722
P2119[C]	O43707	351	ACTN4_HUMAN Alpha-actinin-4 OS=Homo sapiens OX=9606 GN=ACTN4 PE=1 SV=2		ACTN4	C(P2119[C])QLEINFNTLQTK	1	ACTN4_HUMAN Alpha-actinin-4 OS=Homo sapiens OX=9606 GN=ACTN4 PE=1 SV=2	0.00262722	0.00262722
P2119[C]	P07858	319	CATB_HUMAN Cathepsin B OS=Homo sapiens OX=9606 GN=CTSB PE=1 SV=3		CTSB	GQDHC(P2119[C])GIESEVVAGIPR ILRGQDHC(P2119[C])GIESEVVAGIPR	3	CATB_HUMAN Cathepsin B OS=Homo sapiens OX=9606 GN=CTSB PE=1 SV=3	0.00288964 0.0070641 0.0137796	0.0070641
P2119[C]	Q9Y265	206	RUVB1_HUMAN RuvB-like 1 OS=Homo sapiens OX=9606 GN=RUVBL1 PE=1 SV=1		RUVBL1	C(P2119[C])DTYATEFDLEAEEYVPLPK	1	RUVB1_HUMAN RuvB-like 1 OS=Homo sapiens OX=9606 GN=RUVBL1 PE=1 SV=1	0.00295166	0.00295166
P2119[C]	P13639	466	EF2_HUMAN Elongation factor 2 OS=Homo sapiens OX=9606 GN=EEF2 PE=1 SV=4		EEF2	YVEPIEDVPC(P2119[C])GNIVGLVGVDQFLVK	1	EF2_HUMAN Elongation factor 2 OS=Homo sapiens OX=9606 GN=EEF2 PE=1 SV=4	0.00306179	0.00306179
P2119[C]	Q01469	67	FABP5_HUMAN Fatty acid-binding protein 5 OS=Homo sapiens OX=9606 GN=FABP5 PE=1 SV=3		FABP5	TTQFSC(P2119[C])TLGEKFEETTADGR TTQFSC(P2119[C])TLGEKFEETTADGRK	3	FABP5_HUMAN Fatty acid-binding protein 5 OS=Homo sapiens OX=9606 GN=FABP5 PE=1 SV=3	0.00345797 0.00804458 0.0132798	0.00804458
P2119[C]	P31949	13	S10AB_HUMAN Protein S100-A11 OS=Homo sapiens OX=9606 GN=S100A11 PE=1 SV=2		S100A11	ISSPTETERC(P2119[C])IESLIAVFQK C(P2119[C])IESLIAVFQK	2	S10AB_HUMAN Protein S100-A11 OS=Homo sapiens OX=9606 GN=S100A11 PE=1 SV=2	0.00347573 0.0400901	0.0217829
P2119[C]	Q8TDL5	158	BPIB1_HUMAN BPI fold-containing family B member 1 OS=Homo sapiens OX=9606 GN=BPIFB1 PE=1 SV=1		BPIFB1	LVLSDC(P2119[C])ATSHGSLR	3	BPIB1_HUMAN BPI fold-containing family B member 1 OS=Homo sapiens OX=9606 GN=BPIFB1 PE=1 SV=1	0.00360907 0.222648 0.265152	0.222648
P2119[C]	Q13938	152	CAYP1_HUMAN Calcyphosin OS=Homo sapiens OX=9606 GN=CAPS PE=1 SV=2		CAPS	LGLVLDQAEAEGVC(P2119[C])R LGLVLDQAEAEGVC(P2119[C])RK	9	CAYP1_HUMAN Calcyphosin OS=Homo sapiens OX=9606 GN=CAPS PE=1 SV=2	0.00382643 0.00531708 0.0182527 0.0203692 0.0333596 0.144234 0.14685 0.160289 0.261299	0.0333596
P2119[C]	Q9HC84	1568	MUC5B_HUMAN Mucin-5B OS=Homo sapiens OX=9606 GN=MUC5B PE=1 SV=3		MUC5B	VHC(P2119[C])DVHFGLVCR	1	MUC5B_HUMAN Mucin-5B OS=Homo sapiens OX=9606 GN=MUC5B PE=1 SV=3	0.00404472	0.00404472
P2119[C]	P63104	94	1433Z_HUMAN 14-3-3 protein zeta/delta OS=Homo sapiens OX=9606 GN=YWHAZ PE=1 SV=1		YWHAZ	EKIETELRDIC(P2119[C])NDVLSLLEK IETELRDIC(P2119[C])NDVLSLLEK	2	1433Z_HUMAN 14-3-3 protein zeta/delta OS=Homo sapiens OX=9606 GN=YWHAZ PE=1 SV=1	0.00413 0.0294697	0.0167999
P2119[C]	Q9Y6R7	354	FCGBP_HUMAN IgGFc-binding protein OS=Homo sapiens OX=9606 GN=FCGBP PE=1 SV=3		FCGBP	SVPGC(P2119[C])EGVALVVAQTK	1	FCGBP_HUMAN IgGFc-binding protein OS=Homo sapiens OX=9606 GN=FCGBP PE=1 SV=3	0.00438426	0.00438426
P2119[C]	P04406	247	G3P_HUMAN Glyceraldehyde-3-phosphate dehydrogenase OS=Homo sapiens OX=9606 GN=GAPDH PE=1 SV=3		GAPDH	VPTANVSVVDLTC(P2119[C])R	3	G3P_HUMAN Glyceraldehyde-3-phosphate dehydrogenase OS=Homo sapiens OX=9606 GN=GAPDH PE=1 SV=3	0.00439296 0.0239053 0.0297675	0.0239053
P2119[C]	Q99497	53	PARK7_HUMAN Parkinson disease protein 7 OS=Homo sapiens OX=9606 GN=PARK7 PE=1 SV=2		PARK7	DVVIC(P2119[C])PDASLEDAKK	3	PARK7_HUMAN Parkinson disease protein 7 OS=Homo sapiens OX=9606 GN=PARK7 PE=1 SV=2	0.00451709 0.159198 0.270519	0.159198
P2119[C]	O14979	177	HNRDL_HUMAN Heterogeneous nuclear ribonucleoprotein D-like OS=Homo sapiens OX=9606 GN=HNRNPDL PE=1 SV=3		HNRNPDL	FGEVVDC(P2119[C])TIKTDPVTGR FGEVVDC(P2119[C])TIK	2	HNRDL_HUMAN Heterogeneous nuclear ribonucleoprotein D-like OS=Homo sapiens OX=9606 GN=HNRNPDL PE=1 SV=3	0.00461586 0.299935	0.152275
P2119[C]	Q8TC71	135	MIEAP_HUMAN Mitochondria-eating protein OS=Homo sapiens OX=9606 GN=SPATA18 PE=1 SV=1		SPATA18	SQC(P2119[C])NQVQDDLVETEKNLEESKNR	1	MIEAP_HUMAN Mitochondria-eating protein OS=Homo sapiens OX=9606 GN=SPATA18 PE=1 SV=1	0.0054141	0.0054141
P2119[C]	P11684	90	UTER_HUMAN Uteroglobin OS=Homo sapiens OX=9606 GN=SCGB1A1 PE=1 SV=1		SCGB1A1	ESIIKLMEKIAQSSLC(P2119[C])N IAQSSLC(P2119[C])N	8	UTER_HUMAN Uteroglobin OS=Homo sapiens OX=9606 GN=SCGB1A1 PE=1 SV=1	0.00618914 0.00716846 0.00916515 0.05426 0.0570003 0.0787901 0.12055 0.275517	0.0556302
P2119[C]	P60174	127	TPIS_HUMAN Triosephosphate isomerase OS=Homo sapiens OX=9606 GN=TPI1 PE=1 SV=4		TPI1	VAHALAEGLGVIAC(P2119[C])IGEK	1	TPIS_HUMAN Triosephosphate isomerase OS=Homo sapiens OX=9606 GN=TPI1 PE=1 SV=4	0.00620658	0.00620658
P2119[C]	Q71DI3	111	H32_HUMAN Histone H3.2 OS=Homo sapiens OX=9606 GN=H3C15 PE=1 SV=3		H3C15	FQSSAVMALQEASEAYLVGLFEDTNLC(P2119[C])AIHAK	1	H32_HUMAN Histone H3.2 OS=Homo sapiens OX=9606 GN=H3C15 PE=1 SV=3	0.00622146	0.00622146
P2119[C]	O00299	223	CLIC1_HUMAN Chloride intracellular channel protein 1 OS=Homo sapiens OX=9606 GN=CLIC1 PE=1 SV=4		CLIC1	EEFASTC(P2119[C])PDDEEIELAYEQVAK YLSNAYAREEFASTC(P2119[C])PDDEEIELAYEQVAK	4	CLIC1_HUMAN Chloride intracellular channel protein 1 OS=Homo sapiens OX=9606 GN=CLIC1 PE=1 SV=4	0.00654323 0.0115768 0.0285975 0.0358387	0.0200872
P2119[C]	P13693	28	TCTP_HUMAN Translationally-controlled tumor protein OS=Homo sapiens OX=9606 GN=TPT1 PE=1 SV=1		TPT1	EIADGLC(P2119[C])LEVEGK	2	TCTP_HUMAN Translationally-controlled tumor protein OS=Homo sapiens OX=9606 GN=TPT1 PE=1 SV=1	0.00664403 0.0902456	0.0484448
P2119[C]	P09211	48	GSTP1_HUMAN Glutathione S-transferase P OS=Homo sapiens OX=9606 GN=GSTP1 PE=1 SV=2		GSTP1	ASC(P2119[C])LYGQLPK	1	GSTP1_HUMAN Glutathione S-transferase P OS=Homo sapiens OX=9606 GN=GSTP1 PE=1 SV=2	0.0076365	0.0076365
P2119[C]	P17066	308	HSP76_HUMAN Heat shock 70 kDa protein 6 OS=Homo sapiens OX=9606 GN=HSPA6 PE=1 SV=2		HSPA6	ARFEELC(P2119[C])SDLFR	3	HSP76_HUMAN Heat shock 70 kDa protein 6 OS=Homo sapiens OX=9606 GN=HSPA6 PE=1 SV=2	0.00779722 0.171241 0.321908	0.171241
P2119[C]	P0DMV8	306	HS71A_HUMAN Heat shock 70 kDa protein 1A OS=Homo sapiens OX=9606 GN=HSPA1A PE=1 SV=1	P0DMV9_306	HSPA1A	ARFEELC(P2119[C])SDLFR	3	HS71A_HUMAN Heat shock 70 kDa protein 1A OS=Homo sapiens OX=9606 GN=HSPA1A PE=1 SV=1	0.00779722 0.171241 0.321908	0.171241
P2119[C]	Q9Y265	49	RUVB1_HUMAN RuvB-like 1 OS=Homo sapiens OX=9606 GN=RUVBL1 PE=1 SV=1		RUVBL1	EAC(P2119[C])GVIVELIK	1	RUVB1_HUMAN RuvB-like 1 OS=Homo sapiens OX=9606 GN=RUVBL1 PE=1 SV=1	0.0079415	0.0079415
P2119[C]	Q9HC84	5338	MUC5B_HUMAN Mucin-5B OS=Homo sapiens OX=9606 GN=MUC5B PE=1 SV=3		MUC5B	GRLEVPCQSLEAYAELC(P2119[C])R	1	MUC5B_HUMAN Mucin-5B OS=Homo sapiens OX=9606 GN=MUC5B PE=1 SV=3	0.00819177	0.00819177
P2119[C]	P01833	64	PIGR_HUMAN Polymeric immunoglobulin receptor OS=Homo sapiens OX=9606 GN=PIGR PE=1 SV=4		PIGR	GGC(P2119[C])ITLISSEGYVSSK	4	PIGR_HUMAN Polymeric immunoglobulin receptor OS=Homo sapiens OX=9606 GN=PIGR PE=1 SV=4	0.0084937 0.0127372 0.138769 0.148988	0.0757531
P2119[C]	P60174	218	TPIS_HUMAN Triosephosphate isomerase OS=Homo sapiens OX=9606 GN=TPI1 PE=1 SV=4		TPI1	IIYGGSVTGATC(P2119[C])K	1	TPIS_HUMAN Triosephosphate isomerase OS=Homo sapiens OX=9606 GN=TPI1 PE=1 SV=4	0.00868651	0.00868651
P2119[C]	Q99497	46	PARK7_HUMAN Parkinson disease protein 7 OS=Homo sapiens OX=9606 GN=PARK7 PE=1 SV=2		PARK7	AGIKVTVAGLAGKDPVQC(P2119[C])SR VTVAGLAGKDPVQC(P2119[C])SR	5	PARK7_HUMAN Parkinson disease protein 7 OS=Homo sapiens OX=9606 GN=PARK7 PE=1 SV=2	0.00936256 0.0129932 0.023857 0.0655289 0.142927	0.023857
P2119[C]	P00450	534	CERU_HUMAN Ceruloplasmin OS=Homo sapiens OX=9606 GN=CP PE=1 SV=1		CP	EVGPTNADPVC(P2119[C])LAK	1	CERU_HUMAN Ceruloplasmin OS=Homo sapiens OX=9606 GN=CP PE=1 SV=1	0.00975	0.00975
P2119[C]	P30041	47	PRDX6_HUMAN Peroxiredoxin-6 OS=Homo sapiens OX=9606 GN=PRDX6 PE=1 SV=3		PRDX6	DFTPVC(P2119[C])TTELGR	2	PRDX6_HUMAN Peroxiredoxin-6 OS=Homo sapiens OX=9606 GN=PRDX6 PE=1 SV=3	0.00996067 0.037277	0.0236188
P2119[C]	P37837	250	TALDO_HUMAN Transaldolase OS=Homo sapiens OX=9606 GN=TALDO1 PE=1 SV=2		TALDO1	ALAGC(P2119[C])DFLTISPK	1	TALDO_HUMAN Transaldolase OS=Homo sapiens OX=9606 GN=TALDO1 PE=1 SV=2	0.0111543	0.0111543
P2119[C]	Q9Y230	227	RUVB2_HUMAN RuvB-like 2 OS=Homo sapiens OX=9606 GN=RUVBL2 PE=1 SV=3		RUVBL2	FVQC(P2119[C])PDGELQK	1	RUVB2_HUMAN RuvB-like 2 OS=Homo sapiens OX=9606 GN=RUVBL2 PE=1 SV=3	0.0114108	0.0114108
P2119[C]	Q9HC84	5328	MUC5B_HUMAN Mucin-5B OS=Homo sapiens OX=9606 GN=MUC5B PE=1 SV=3		MUC5B	GRLEVPC(P2119[C])QSLEAYAELCR	3	MUC5B_HUMAN Mucin-5B OS=Homo sapiens OX=9606 GN=MUC5B PE=1 SV=3	0.0122743 0.0352341 0.0715374	0.0352341
P2119[C]	P68371	12	TBB4B_HUMAN Tubulin beta-4B chain OS=Homo sapiens OX=9606 GN=TUBB4B PE=1 SV=1		TUBB4B	EIVHIQAGQC(P2119[C])GNQIGAK	3	TBB4B_HUMAN Tubulin beta-4B chain OS=Homo sapiens OX=9606 GN=TUBB4B PE=1 SV=1	0.0125225 0.0146836 0.327759	0.0146836
P2119[C]	P14618	49	KPYM_HUMAN Pyruvate kinase PKM OS=Homo sapiens OX=9606 GN=PKM PE=1 SV=4		PKM	NTGIIC(P2119[C])TIGPASR	2	KPYM_HUMAN Pyruvate kinase PKM OS=Homo sapiens OX=9606 GN=PKM PE=1 SV=4	0.012552 0.01602	0.014286
P2119[C]	P10909	313	CLUS_HUMAN Clusterin OS=Homo sapiens OX=9606 GN=CLU PE=1 SV=1		CLU	EILSVDC(P2119[C])STNNPSQAK CREILSVDC(P2119[C])STNNPSQAK	3	CLUS_HUMAN Clusterin OS=Homo sapiens OX=9606 GN=CLU PE=1 SV=1	0.0131385 0.0341288 0.266516	0.0341288
P2119[C]	Q96C19	172	EFHD2_HUMAN EF-hand domain-containing protein D2 OS=Homo sapiens OX=9606 GN=EFHD2 PE=1 SV=1		EFHD2	AAAGELQEDSGLC(P2119[C])VLAR	2	EFHD2_HUMAN EF-hand domain-containing protein D2 OS=Homo sapiens OX=9606 GN=EFHD2 PE=1 SV=1	0.0137751 0.204393	0.109084
P2119[C]	P30085	20	KCY_HUMAN UMP-CMP kinase OS=Homo sapiens OX=9606 GN=CMPK1 PE=1 SV=3		CMPK1	VLGGPGAGKGTQC(P2119[C])AR	1	KCY_HUMAN UMP-CMP kinase OS=Homo sapiens OX=9606 GN=CMPK1 PE=1 SV=3	0.0140453	0.0140453
P2119[C]	Q3ZCM7	354	TBB8_HUMAN Tubulin beta-8 chain OS=Homo sapiens OX=9606 GN=TUBB8 PE=1 SV=2		TUBB8	TAVC(P2119[C])DIPPR	15	TBB8_HUMAN Tubulin beta-8 chain OS=Homo sapiens OX=9606 GN=TUBB8 PE=1 SV=2	0.0142608 0.0145813 0.0215334 0.0254907 0.0265639 0.0328717 0.036241 0.0517031 0.0594036 0.0639091 0.0899218 0.0951306 0.136547 0.175478 0.190405	0.0517031
P2119[C]	A6NNZ2	354	TBB8B_HUMAN Tubulin beta 8B OS=Homo sapiens OX=9606 GN=TUBB8B PE=1 SV=1		TUBB8B	TAVC(P2119[C])DIPPR	15	TBB8B_HUMAN Tubulin beta 8B OS=Homo sapiens OX=9606 GN=TUBB8B PE=1 SV=1	0.0142608 0.0145813 0.0215334 0.0254907 0.0265639 0.0328717 0.036241 0.0517031 0.0594036 0.0639091 0.0899218 0.0951306 0.136547 0.175478 0.190405	0.0517031
P2119[C]	P07437	354	TBB5_HUMAN Tubulin beta chain OS=Homo sapiens OX=9606 GN=TUBB PE=1 SV=2		TUBB	TAVC(P2119[C])DIPPR	15	TBB5_HUMAN Tubulin beta chain OS=Homo sapiens OX=9606 GN=TUBB PE=1 SV=2	0.0142608 0.0145813 0.0215334 0.0254907 0.0265639 0.0328717 0.036241 0.0517031 0.0594036 0.0639091 0.0899218 0.0951306 0.136547 0.175478 0.190405	0.0517031
P2119[C]	Q9BVA1	354	TBB2B_HUMAN Tubulin beta-2B chain OS=Homo sapiens OX=9606 GN=TUBB2B PE=1 SV=1		TUBB2B	TAVC(P2119[C])DIPPR	15	TBB2B_HUMAN Tubulin beta-2B chain OS=Homo sapiens OX=9606 GN=TUBB2B PE=1 SV=1	0.0142608 0.0145813 0.0215334 0.0254907 0.0265639 0.0328717 0.036241 0.0517031 0.0594036 0.0639091 0.0899218 0.0951306 0.136547 0.175478 0.190405	0.0517031
P2119[C]	Q13885	354	TBB2A_HUMAN Tubulin beta-2A chain OS=Homo sapiens OX=9606 GN=TUBB2A PE=1 SV=1		TUBB2A	TAVC(P2119[C])DIPPR	15	TBB2A_HUMAN Tubulin beta-2A chain OS=Homo sapiens OX=9606 GN=TUBB2A PE=1 SV=1	0.0142608 0.0145813 0.0215334 0.0254907 0.0265639 0.0328717 0.036241 0.0517031 0.0594036 0.0639091 0.0899218 0.0951306 0.136547 0.175478 0.190405	0.0517031
P2119[C]	P68371	354	TBB4B_HUMAN Tubulin beta-4B chain OS=Homo sapiens OX=9606 GN=TUBB4B PE=1 SV=1		TUBB4B	TAVC(P2119[C])DIPPR	15	TBB4B_HUMAN Tubulin beta-4B chain OS=Homo sapiens OX=9606 GN=TUBB4B PE=1 SV=1	0.0142608 0.0145813 0.0215334 0.0254907 0.0265639 0.0328717 0.036241 0.0517031 0.0594036 0.0639091 0.0899218 0.0951306 0.136547 0.175478 0.190405	0.0517031
P2119[C]	Q03252	212	LMNB2_HUMAN Lamin-B2 OS=Homo sapiens OX=9606 GN=LMNB2 PE=1 SV=4		LMNB2	C(P2119[C])QSLQEELDFRK	1	LMNB2_HUMAN Lamin-B2 OS=Homo sapiens OX=9606 GN=LMNB2 PE=1 SV=4	0.0148792	0.0148792
P2119[C]	H7BZ55	600	CRCC2_HUMAN Putative ciliary rootlet coiled-coil protein 2 OS=Homo sapiens OX=9606 GN=CROCC2 PE=5 SV=3		CROCC2	AEC(P2119[C])SNADLELLVR AEC(P2119[C])SNADLELLVRR	2	CRCC2_HUMAN Putative ciliary rootlet coiled-coil protein 2 OS=Homo sapiens OX=9606 GN=CROCC2 PE=5 SV=3	0.0153772 0.144699	0.0800381
P2119[C]	O60437	408	PEPL_HUMAN Periplakin OS=Homo sapiens OX=9606 GN=PPL PE=1 SV=4		PPL	ETPLKPIPVEALC(P2119[C])DFEGEQGLISR	1	PEPL_HUMAN Periplakin OS=Homo sapiens OX=9606 GN=PPL PE=1 SV=4	0.0171094	0.0171094
P2119[C]	P22314	278	UBA1_HUMAN Ubiquitin-like modifier-activating enzyme 1 OS=Homo sapiens OX=9606 GN=UBA1 PE=1 SV=3		UBA1	VLGPYTFSIC(P2119[C])DTSNFSDYIR	1	UBA1_HUMAN Ubiquitin-like modifier-activating enzyme 1 OS=Homo sapiens OX=9606 GN=UBA1 PE=1 SV=3	0.0172179	0.0172179
P2119[C]	P98088	1300	MUC5A_HUMAN Mucin-5AC OS=Homo sapiens OX=9606 GN=MUC5AC PE=1 SV=4		MUC5AC	FHPGDVIYHTTDGTGGC(P2119[C])ISAR	1	MUC5A_HUMAN Mucin-5AC OS=Homo sapiens OX=9606 GN=MUC5AC PE=1 SV=4	0.0177767	0.0177767
P2119[C]	P55072	522	TERA_HUMAN Transitional endoplasmic reticulum ATPase OS=Homo sapiens OX=9606 GN=VCP PE=1 SV=4		VCP	GVLFYGPPGC(P2119[C])GK	1	TERA_HUMAN Transitional endoplasmic reticulum ATPase OS=Homo sapiens OX=9606 GN=VCP PE=1 SV=4	0.0178124	0.0178124
P2119[C]	P68431	111	H31_HUMAN Histone H3.1 OS=Homo sapiens OX=9606 GN=H3C1 PE=1 SV=2		H3C1	FQSSAVMALQEACEAYLVGLFEDTNLC(P2119[C])AIHAK	1	H31_HUMAN Histone H3.1 OS=Homo sapiens OX=9606 GN=H3C1 PE=1 SV=2	0.0184456	0.0184456
P2119[C]	Q08380	561	LG3BP_HUMAN Galectin-3-binding protein OS=Homo sapiens OX=9606 GN=LGALS3BP PE=1 SV=1		LGALS3BP	STSSFPC(P2119[C])PAGHFNGFR	2	LG3BP_HUMAN Galectin-3-binding protein OS=Homo sapiens OX=9606 GN=LGALS3BP PE=1 SV=1	0.0185295 0.020397	0.0194633
P2119[C]	P30044	100	PRDX5_HUMAN Peroxiredoxin-5, mitochondrial OS=Homo sapiens OX=9606 GN=PRDX5 PE=1 SV=4		PRDX5	GVLFGVPGAFTPGC(P2119[C])SK KGVLFGVPGAFTPGC(P2119[C])SK	4	PRDX5_HUMAN Peroxiredoxin-5, mitochondrial OS=Homo sapiens OX=9606 GN=PRDX5 PE=1 SV=4	0.0187983 0.0206282 0.0384019 0.222652	0.0295151
P2119[C]	P30740	214	ILEU_HUMAN Leukocyte elastase inhibitor OS=Homo sapiens OX=9606 GN=SERPINB1 PE=1 SV=1		SERPINB1	FAYGYIEDLKC(P2119[C])R	1	ILEU_HUMAN Leukocyte elastase inhibitor OS=Homo sapiens OX=9606 GN=SERPINB1 PE=1 SV=1	0.0193569	0.0193569
P2119[C]	P47756	36	CAPZB_HUMAN F-actin-capping protein subunit beta OS=Homo sapiens OX=9606 GN=CAPZB PE=1 SV=4		CAPZB	NLSDLIDLVPSLC(P2119[C])EDLLSSVDQPLK	1	CAPZB_HUMAN F-actin-capping protein subunit beta OS=Homo sapiens OX=9606 GN=CAPZB PE=1 SV=4	0.0197272	0.0197272
P2119[C]	P55072	105	TERA_HUMAN Transitional endoplasmic reticulum ATPase OS=Homo sapiens OX=9606 GN=VCP PE=1 SV=4		VCP	LGDVISIQPC(P2119[C])PDVK VRLGDVISIQPC(P2119[C])PDVK	2	TERA_HUMAN Transitional endoplasmic reticulum ATPase OS=Homo sapiens OX=9606 GN=VCP PE=1 SV=4	0.0207565 0.0907691	0.0557628
P2119[C]	P02787	582	TRFE_HUMAN Serotransferrin OS=Homo sapiens OX=9606 GN=TF PE=1 SV=3		TF	NLNEKDYELLC(P2119[C])LDGTR	1	TRFE_HUMAN Serotransferrin OS=Homo sapiens OX=9606 GN=TF PE=1 SV=3	0.0214216	0.0214216
P2119[C]	P00450	900	CERU_HUMAN Ceruloplasmin OS=Homo sapiens OX=9606 GN=CP PE=1 SV=1		CP	DLYSGLIGPLIVC(P2119[C])R	1	CERU_HUMAN Ceruloplasmin OS=Homo sapiens OX=9606 GN=CP PE=1 SV=1	0.0216704	0.0216704
P2119[C]	O60635	200	TSN1_HUMAN Tetraspanin-1 OS=Homo sapiens OX=9606 GN=TSPAN1 PE=1 SV=2		TSPAN1	AHDQKVEGC(P2119[C])FNQLLYDIR	1	TSN1_HUMAN Tetraspanin-1 OS=Homo sapiens OX=9606 GN=TSPAN1 PE=1 SV=2	0.021684	0.021684
P2119[C]	P04083	343	ANXA1_HUMAN Annexin A1 OS=Homo sapiens OX=9606 GN=ANXA1 PE=1 SV=2		ANXA1	ILVALC(P2119[C])GGN	3	ANXA1_HUMAN Annexin A1 OS=Homo sapiens OX=9606 GN=ANXA1 PE=1 SV=2	0.0221411 0.0326919 0.0709011	0.0326919
P2119[C]	P09341	69	GROA_HUMAN Growth-regulated alpha protein OS=Homo sapiens OX=9606 GN=CXCL1 PE=1 SV=1		CXCL1	SPGPHC(P2119[C])AQTEVIATLK	1	GROA_HUMAN Growth-regulated alpha protein OS=Homo sapiens OX=9606 GN=CXCL1 PE=1 SV=1	0.022412	0.022412
P2119[C]	Q8IYT3	58	CC170_HUMAN Coiled-coil domain-containing protein 170 OS=Homo sapiens OX=9606 GN=CCDC170 PE=1 SV=3		CCDC170	SELAATLVKFEC(P2119[C])AQSELQDLR	2	CC170_HUMAN Coiled-coil domain-containing protein 170 OS=Homo sapiens OX=9606 GN=CCDC170 PE=1 SV=3	0.0225953 0.214696	0.118646
P2119[C]	P09341	85	GROA_HUMAN Growth-regulated alpha protein OS=Homo sapiens OX=9606 GN=CXCL1 PE=1 SV=1		CXCL1	KAC(P2119[C])LNPASPIVKK AC(P2119[C])LNPASPIVKK AC(P2119[C])LNPASPIVK	4	GROA_HUMAN Growth-regulated alpha protein OS=Homo sapiens OX=9606 GN=CXCL1 PE=1 SV=1	0.0230764 0.0678749 0.0955748 0.121381	0.0817249
P2119[C]	Q9P2T1	348	GMPR2_HUMAN GMP reductase 2 OS=Homo sapiens OX=9606 GN=GMPR2 PE=1 SV=1		GMPR2	VTQQVNPIFSEAC(P2119[C])	1	GMPR2_HUMAN GMP reductase 2 OS=Homo sapiens OX=9606 GN=GMPR2 PE=1 SV=1	0.0234964	0.0234964
P2119[C]	P00558	99	PGK1_HUMAN Phosphoglycerate kinase 1 OS=Homo sapiens OX=9606 GN=PGK1 PE=1 SV=3		PGK1	SLLGKDVLFLKDC(P2119[C])VGPEVEK	1	PGK1_HUMAN Phosphoglycerate kinase 1 OS=Homo sapiens OX=9606 GN=PGK1 PE=1 SV=3	0.0235221	0.0235221
P2119[C]	P01833	110	PIGR_HUMAN Polymeric immunoglobulin receptor OS=Homo sapiens OX=9606 GN=PIGR PE=1 SV=4		PIGR	C(P2119[C])GLGINSR	1	PIGR_HUMAN Polymeric immunoglobulin receptor OS=Homo sapiens OX=9606 GN=PIGR PE=1 SV=4	0.0242699	0.0242699
P2119[C]	O75369	1280	FLNB_HUMAN Filamin-B OS=Homo sapiens OX=9606 GN=FLNB PE=1 SV=2		FLNB	AHIANPSGASTEC(P2119[C])FVTDNADGTYQVEYTPFEK	1	FLNB_HUMAN Filamin-B OS=Homo sapiens OX=9606 GN=FLNB PE=1 SV=2	0.0246627	0.0246627
P2119[C]	Q5RHP9	1251	ERIC3_HUMAN Glutamate-rich protein 3 OS=Homo sapiens OX=9606 GN=ERICH3 PE=2 SV=1		ERICH3	VQAPEGLIPATGQAEELAAKDHDSC(P2119[C])AGLEGR	1	ERIC3_HUMAN Glutamate-rich protein 3 OS=Homo sapiens OX=9606 GN=ERICH3 PE=2 SV=1	0.0248029	0.0248029
P2119[C]	P61769	45	B2MG_HUMAN Beta-2-microglobulin OS=Homo sapiens OX=9606 GN=B2M PE=1 SV=1		B2M	SNFLNC(P2119[C])YVSGFHPSDIEVDLLK	1	B2MG_HUMAN Beta-2-microglobulin OS=Homo sapiens OX=9606 GN=B2M PE=1 SV=1	0.0250371	0.0250371
P2119[C]	P06733	357	ENOA_HUMAN Alpha-enolase OS=Homo sapiens OX=9606 GN=ENO1 PE=1 SV=2		ENO1	VNQIGSVTESIQAC(P2119[C])K	1	ENOA_HUMAN Alpha-enolase OS=Homo sapiens OX=9606 GN=ENO1 PE=1 SV=2	0.0289218	0.0289218
P2119[C]	Q06323	22	PSME1_HUMAN Proteasome activator complex subunit 1 OS=Homo sapiens OX=9606 GN=PSME1 PE=1 SV=1		PSME1	VDVFREDLC(P2119[C])TKTENLLGSYFPK	1	PSME1_HUMAN Proteasome activator complex subunit 1 OS=Homo sapiens OX=9606 GN=PSME1 PE=1 SV=1	0.0290547	0.0290547
P2119[C]	P08118	93	MSMB_HUMAN Beta-microseminoprotein OS=Homo sapiens OX=9606 GN=MSMB PE=1 SV=1		MSMB	IFKKEDC(P2119[C])K	2	MSMB_HUMAN Beta-microseminoprotein OS=Homo sapiens OX=9606 GN=MSMB PE=1 SV=1	0.0304909 0.0857663	0.0581286
P2119[C]	Q9HC84	1026	MUC5B_HUMAN Mucin-5B OS=Homo sapiens OX=9606 GN=MUC5B PE=1 SV=3		MUC5B	VC(P2119[C])GLC(P2119[C])GNFDDNAINDFATR	1	MUC5B_HUMAN Mucin-5B OS=Homo sapiens OX=9606 GN=MUC5B PE=1 SV=3	0.031036	0.031036
P2119[C]	Q9HC84	1023	MUC5B_HUMAN Mucin-5B OS=Homo sapiens OX=9606 GN=MUC5B PE=1 SV=3		MUC5B	VC(P2119[C])GLC(P2119[C])GNFDDNAINDFATR	1	MUC5B_HUMAN Mucin-5B OS=Homo sapiens OX=9606 GN=MUC5B PE=1 SV=3	0.031036	0.031036
P2119[C]	P04632	144	CPNS1_HUMAN Calpain small subunit 1 OS=Homo sapiens OX=9606 GN=CAPNS1 PE=1 SV=1		CAPNS1	TDGFGIDTC(P2119[C])R VVTRHPDLKTDGFGIDTC(P2119[C])R	2	CPNS1_HUMAN Calpain small subunit 1 OS=Homo sapiens OX=9606 GN=CAPNS1 PE=1 SV=1	0.0371698 0.0398449	0.0385074
P2119[C]	Q92598	167	HS105_HUMAN Heat shock protein 105 kDa OS=Homo sapiens OX=9606 GN=HSPH1 PE=1 SV=1		HSPH1	SVLDAAQIVGLNC(P2119[C])LR	1	HS105_HUMAN Heat shock protein 105 kDa OS=Homo sapiens OX=9606 GN=HSPH1 PE=1 SV=1	0.0372357	0.0372357
P2119[C]	Q99102	1913	MUC4_HUMAN Mucin-4 OS=Homo sapiens OX=9606 GN=MUC4 PE=1 SV=4		MUC4	C(P2119[C])FLAGNNFSPTVNLELPLR	1	MUC4_HUMAN Mucin-4 OS=Homo sapiens OX=9606 GN=MUC4 PE=1 SV=4	0.0379623	0.0379623
P2119[C]	P07355	335	ANXA2_HUMAN Annexin A2 OS=Homo sapiens OX=9606 GN=ANXA2 PE=1 SV=2		ANXA2	ALLYLC(P2119[C])GGDD	2	ANXA2_HUMAN Annexin A2 OS=Homo sapiens OX=9606 GN=ANXA2 PE=1 SV=2	0.0388344 0.239125	0.13898
P2119[C]	P22392	109	NDKB_HUMAN Nucleoside diphosphate kinase B OS=Homo sapiens OX=9606 GN=NME2 PE=1 SV=1		NME2	GDFC(P2119[C])IQVGR	1	NDKB_HUMAN Nucleoside diphosphate kinase B OS=Homo sapiens OX=9606 GN=NME2 PE=1 SV=1	0.0392007	0.0392007
P2119[C]	P05388	119	RLA0_HUMAN 60S acidic ribosomal protein P0 OS=Homo sapiens OX=9606 GN=RPLP0 PE=1 SV=1		RPLP0	AGAIAPC(P2119[C])EVTVPAQNTGLGPEK	2	RLA0_HUMAN 60S acidic ribosomal protein P0 OS=Homo sapiens OX=9606 GN=RPLP0 PE=1 SV=1	0.0412721 0.347347	0.19431
P2119[C]	P00568	25	KAD1_HUMAN Adenylate kinase isoenzyme 1 OS=Homo sapiens OX=9606 GN=AK1 PE=1 SV=3		AK1	TKIIFVVGGPGSGKGTQC(P2119[C])EK IIFVVGGPGSGKGTQC(P2119[C])EK	3	KAD1_HUMAN Adenylate kinase isoenzyme 1 OS=Homo sapiens OX=9606 GN=AK1 PE=1 SV=3	0.0428912 0.0671773 0.167644	0.0671773
P2119[C]	P03973	35	SLPI_HUMAN Antileukoproteinase OS=Homo sapiens OX=9606 GN=SLPI PE=1 SV=2		SLPI	AGVC(P2119[C])PPKK SFKAGVC(P2119[C])PPKK AGVC(P2119[C])PPK	13	SLPI_HUMAN Antileukoproteinase OS=Homo sapiens OX=9606 GN=SLPI PE=1 SV=2	0.043287 0.0644449 0.0720819 0.0843044 0.0952581 0.09893 0.136228 0.204606 0.222095 0.252661 0.287893 0.340639 0.355053	0.136228
P2119[C]	Q06830	173	PRDX1_HUMAN Peroxiredoxin-1 OS=Homo sapiens OX=9606 GN=PRDX1 PE=1 SV=1		PRDX1	LVQAFQFTDKHGEVC(P2119[C])PAGWKPGSDTIKPDVQK	3	PRDX1_HUMAN Peroxiredoxin-1 OS=Homo sapiens OX=9606 GN=PRDX1 PE=1 SV=1	0.0446382 0.080684 0.122884	0.080684
P2119[C]	Q16774	98	KGUA_HUMAN Guanylate kinase OS=Homo sapiens OX=9606 GN=GUK1 PE=1 SV=2		GUK1	IC(P2119[C])VLDVDLQGVR	1	KGUA_HUMAN Guanylate kinase OS=Homo sapiens OX=9606 GN=GUK1 PE=1 SV=2	0.0453316	0.0453316
P2119[C]	Q9H4A4	181	AMPB_HUMAN Aminopeptidase B OS=Homo sapiens OX=9606 GN=RNPEP PE=1 SV=2		RNPEP	AFFPC(P2119[C])FDTPAVK	1	AMPB_HUMAN Aminopeptidase B OS=Homo sapiens OX=9606 GN=RNPEP PE=1 SV=2	0.0463918	0.0463918
P2119[C]	Q9HC84	783	MUC5B_HUMAN Mucin-5B OS=Homo sapiens OX=9606 GN=MUC5B PE=1 SV=3		MUC5B	LSC(P2119[C])LGASLQK	1	MUC5B_HUMAN Mucin-5B OS=Homo sapiens OX=9606 GN=MUC5B PE=1 SV=3	0.0471618	0.0471618
P2119[C]	P19957	76	ELAF_HUMAN Elafin OS=Homo sapiens OX=9606 GN=PI3 PE=1 SV=3		PI3	AQEPVKGPVSTKPGSC(P2119[C])PIILIR	2	ELAF_HUMAN Elafin OS=Homo sapiens OX=9606 GN=PI3 PE=1 SV=3	0.0489634 0.244806	0.146885
P2119[C]	P18065	53	IBP2_HUMAN Insulin-like growth factor-binding protein 2 OS=Homo sapiens OX=9606 GN=IGFBP2 PE=1 SV=2		IGFBP2	LAAC(P2119[C])GPPPVAPPAAVAAVAGGAR	2	IBP2_HUMAN Insulin-like growth factor-binding protein 2 OS=Homo sapiens OX=9606 GN=IGFBP2 PE=1 SV=2	0.0519813 0.084661	0.0683211
P2119[C]	P40925	137	MDHC_HUMAN Malate dehydrogenase, cytoplasmic OS=Homo sapiens OX=9606 GN=MDH1 PE=1 SV=4		MDH1	VIVVGNPANTNC(P2119[C])LTASK	2	MDHC_HUMAN Malate dehydrogenase, cytoplasmic OS=Homo sapiens OX=9606 GN=MDH1 PE=1 SV=4	0.0520819 0.0731595	0.0626207
P2119[C]	P21796	232	VDAC1_HUMAN Voltage-dependent anion-selective channel protein 1 OS=Homo sapiens OX=9606 GN=VDAC1 PE=1 SV=2		VDAC1	YQIDPDAC(P2119[C])FSAK	1	VDAC1_HUMAN Voltage-dependent anion-selective channel protein 1 OS=Homo sapiens OX=9606 GN=VDAC1 PE=1 SV=2	0.0527915	0.0527915
P2119[C]	P30626	194	SORCN_HUMAN Sorcin OS=Homo sapiens OX=9606 GN=SRI PE=1 SV=1		SRI	DTAQQGVVNFPYDDFIQC(P2119[C])VMSV	2	SORCN_HUMAN Sorcin OS=Homo sapiens OX=9606 GN=SRI PE=1 SV=1	0.0558556 0.229072	0.142464
P2119[C]	P18669	153	PGAM1_HUMAN Phosphoglycerate mutase 1 OS=Homo sapiens OX=9606 GN=PGAM1 PE=1 SV=2		PGAM1	YADLTEDQLPSC(P2119[C])ESLKDTIAR	1	PGAM1_HUMAN Phosphoglycerate mutase 1 OS=Homo sapiens OX=9606 GN=PGAM1 PE=1 SV=2	0.0565488	0.0565488
P2119[C]	P03973	126	SLPI_HUMAN Antileukoproteinase OS=Homo sapiens OX=9606 GN=SLPI PE=1 SV=2		SLPI	SC(P2119[C])VSPVKA	3	SLPI_HUMAN Antileukoproteinase OS=Homo sapiens OX=9606 GN=SLPI PE=1 SV=2	0.0590281 0.0944912 0.0945939	0.0944912
P2119[C]	O60701	241	UGDH_HUMAN UDP-glucose 6-dehydrogenase OS=Homo sapiens OX=9606 GN=UGDH PE=1 SV=1		UGDH	ISSINSISALC(P2119[C])EATGADVEEVATAIGMDQR	1	UGDH_HUMAN UDP-glucose 6-dehydrogenase OS=Homo sapiens OX=9606 GN=UGDH PE=1 SV=1	0.0617357	0.0617357
P2119[C]	P02788	446	TRFL_HUMAN Lactotransferrin OS=Homo sapiens OX=9606 GN=LTF PE=1 SV=6		LTF	SQQSSDPDPNC(P2119[C])VDRPVEGYLAVAVVR	2	TRFL_HUMAN Lactotransferrin OS=Homo sapiens OX=9606 GN=LTF PE=1 SV=6	0.0626561 0.0798167	0.0712364
P2119[C]	P11142	603	HSP7C_HUMAN Heat shock cognate 71 kDa protein OS=Homo sapiens OX=9606 GN=HSPA8 PE=1 SV=1		HSPA8	VC(P2119[C])NPIITK	1	HSP7C_HUMAN Heat shock cognate 71 kDa protein OS=Homo sapiens OX=9606 GN=HSPA8 PE=1 SV=1	0.0646532	0.0646532
P2119[C]	P98088	1466	MUC5A_HUMAN Mucin-5AC OS=Homo sapiens OX=9606 GN=MUC5AC PE=1 SV=4		MUC5AC	NREQASGLC(P2119[C])YNYQIR	2	MUC5A_HUMAN Mucin-5AC OS=Homo sapiens OX=9606 GN=MUC5AC PE=1 SV=4	0.0669464 0.0778481	0.0723972
P2119[C]	Q8WXI7	14373	MUC16_HUMAN Mucin-16 OS=Homo sapiens OX=9606 GN=MUC16 PE=1 SV=3		MUC16	SYFSDC(P2119[C])QVSTFR	1	MUC16_HUMAN Mucin-16 OS=Homo sapiens OX=9606 GN=MUC16 PE=1 SV=3	0.0670589	0.0670589
P2119[C]	Q9HC84	712	MUC5B_HUMAN Mucin-5B OS=Homo sapiens OX=9606 GN=MUC5B PE=1 SV=3		MUC5B	YAYVVDACQPTC(P2119[C])R YAYVVDAC(P2119[C])QPTC(P2119[C])R	2	MUC5B_HUMAN Mucin-5B OS=Homo sapiens OX=9606 GN=MUC5B PE=1 SV=3	0.0681945 0.0992559	0.0837252
P2119[C]	P40926	212	MDHM_HUMAN Malate dehydrogenase, mitochondrial OS=Homo sapiens OX=9606 GN=MDH2 PE=1 SV=3		MDH2	TIIPLISQC(P2119[C])TPK	4	MDHM_HUMAN Malate dehydrogenase, mitochondrial OS=Homo sapiens OX=9606 GN=MDH2 PE=1 SV=3	0.0692776 0.0848021 0.1246 0.378549	0.104701
P2119[C]	O00299	178	CLIC1_HUMAN Chloride intracellular channel protein 1 OS=Homo sapiens OX=9606 GN=CLIC1 PE=1 SV=4		CLIC1	FLDGNELTLADC(P2119[C])NLLPK	2	CLIC1_HUMAN Chloride intracellular channel protein 1 OS=Homo sapiens OX=9606 GN=CLIC1 PE=1 SV=4	0.0713848 0.25114	0.161262
P2119[C]	P00505	106	AATM_HUMAN Aspartate aminotransferase, mitochondrial OS=Homo sapiens OX=9606 GN=GOT2 PE=1 SV=3		GOT2	NLDKEYLPIGGLAEFC(P2119[C])K	2	AATM_HUMAN Aspartate aminotransferase, mitochondrial OS=Homo sapiens OX=9606 GN=GOT2 PE=1 SV=3	0.0732599 0.372545	0.222902
P2119[C]	P17655	82	CAN2_HUMAN Calpain-2 catalytic subunit OS=Homo sapiens OX=9606 GN=CAPN2 PE=1 SV=6		CAPN2	RPTEIC(P2119[C])ADPQFIIGGATR	1	CAN2_HUMAN Calpain-2 catalytic subunit OS=Homo sapiens OX=9606 GN=CAPN2 PE=1 SV=6	0.076073	0.076073
P2119[C]	P31930	154	QCR1_HUMAN Cytochrome b-c1 complex subunit 1, mitochondrial OS=Homo sapiens OX=9606 GN=UQCRC1 PE=1 SV=3		UQCRC1	AVELLGDIVQNC(P2119[C])SLEDSQIEKER	1	QCR1_HUMAN Cytochrome b-c1 complex subunit 1, mitochondrial OS=Homo sapiens OX=9606 GN=UQCRC1 PE=1 SV=3	0.0781005	0.0781005
P2119[C]	P07947	410	YES_HUMAN Tyrosine-protein kinase Yes OS=Homo sapiens OX=9606 GN=YES1 PE=1 SV=3		YES1	AANILVGENLVC(P2119[C])K	1	YES_HUMAN Tyrosine-protein kinase Yes OS=Homo sapiens OX=9606 GN=YES1 PE=1 SV=3	0.0807938	0.0807938
P2119[C]	P12931	403	SRC_HUMAN Proto-oncogene tyrosine-protein kinase Src OS=Homo sapiens OX=9606 GN=SRC PE=1 SV=3		SRC	AANILVGENLVC(P2119[C])K	1	SRC_HUMAN Proto-oncogene tyrosine-protein kinase Src OS=Homo sapiens OX=9606 GN=SRC PE=1 SV=3	0.0807938	0.0807938
P2119[C]	P07864	163	LDHC_HUMAN L-lactate dehydrogenase C chain OS=Homo sapiens OX=9606 GN=LDHC PE=1 SV=4		LDHC	VIGSGC(P2119[C])NLDSAR	1	LDHC_HUMAN L-lactate dehydrogenase C chain OS=Homo sapiens OX=9606 GN=LDHC PE=1 SV=4	0.0820089	0.0820089
P2119[C]	P07195	164	LDHB_HUMAN L-lactate dehydrogenase B chain OS=Homo sapiens OX=9606 GN=LDHB PE=1 SV=2		LDHB	VIGSGC(P2119[C])NLDSAR	1	LDHB_HUMAN L-lactate dehydrogenase B chain OS=Homo sapiens OX=9606 GN=LDHB PE=1 SV=2	0.0820089	0.0820089
P2119[C]	P00338	163	LDHA_HUMAN L-lactate dehydrogenase A chain OS=Homo sapiens OX=9606 GN=LDHA PE=1 SV=2		LDHA	VIGSGC(P2119[C])NLDSAR	1	LDHA_HUMAN L-lactate dehydrogenase A chain OS=Homo sapiens OX=9606 GN=LDHA PE=1 SV=2	0.0820089	0.0820089
P2119[C]	Q8TDL5	201	BPIB1_HUMAN BPI fold-containing family B member 1 OS=Homo sapiens OX=9606 GN=BPIFB1 PE=1 SV=1		BPIFB1	NQLC(P2119[C])PVIEASFNGMYADLLQLVK	1	BPIB1_HUMAN BPI fold-containing family B member 1 OS=Homo sapiens OX=9606 GN=BPIFB1 PE=1 SV=1	0.084117	0.084117
P2119[C]	P07741	83	APT_HUMAN Adenine phosphoribosyltransferase OS=Homo sapiens OX=9606 GN=APRT PE=1 SV=2		APRT	GFLFGPSLAQELGLGC(P2119[C])VLIR	1	APT_HUMAN Adenine phosphoribosyltransferase OS=Homo sapiens OX=9606 GN=APRT PE=1 SV=2	0.0852432	0.0852432
P2119[C]	P31040	89	SDHA_HUMAN Succinate dehydrogenase [ubiquinone] flavoprotein subunit, mitochondrial OS=Homo sapiens OX=9606 GN=SDHA PE=1 SV=2		SDHA	AAFGLSEAGFNTAC(P2119[C])VTK	2	SDHA_HUMAN Succinate dehydrogenase [ubiquinone] flavoprotein subunit, mitochondrial OS=Homo sapiens OX=9606 GN=SDHA PE=1 SV=2	0.0853907 0.36749	0.22644
P2119[C]	O00299	191	CLIC1_HUMAN Chloride intracellular channel protein 1 OS=Homo sapiens OX=9606 GN=CLIC1 PE=1 SV=4		CLIC1	LHIVQVVC(P2119[C])K	1	CLIC1_HUMAN Chloride intracellular channel protein 1 OS=Homo sapiens OX=9606 GN=CLIC1 PE=1 SV=4	0.0871262	0.0871262
P2119[C]	P98088	1071	MUC5A_HUMAN Mucin-5AC OS=Homo sapiens OX=9606 GN=MUC5AC PE=1 SV=4		MUC5AC	LSPSC(P2119[C])PDALAPK	1	MUC5A_HUMAN Mucin-5AC OS=Homo sapiens OX=9606 GN=MUC5AC PE=1 SV=4	0.0895086	0.0895086
P2119[C]	Q9HC84	1061	MUC5B_HUMAN Mucin-5B OS=Homo sapiens OX=9606 GN=MUC5B PE=1 SV=3		MUC5B	LSPSC(P2119[C])PDALAPK	1	MUC5B_HUMAN Mucin-5B OS=Homo sapiens OX=9606 GN=MUC5B PE=1 SV=3	0.0895086	0.0895086
P2119[C]	Q14764	572	MVP_HUMAN Major vault protein OS=Homo sapiens OX=9606 GN=MVP PE=1 SV=4		MVP	LFSVPDFVGDAC(P2119[C])K	1	MVP_HUMAN Major vault protein OS=Homo sapiens OX=9606 GN=MVP PE=1 SV=4	0.0897967	0.0897967
P2119[C]	P02788	668	TRFL_HUMAN Lactotransferrin OS=Homo sapiens OX=9606 GN=LTF PE=1 SV=6		LTF	NLLFNDNTEC(P2119[C])LAR	1	TRFL_HUMAN Lactotransferrin OS=Homo sapiens OX=9606 GN=LTF PE=1 SV=6	0.0904922	0.0904922
P2119[C]	Q13228	31	SBP1_HUMAN Methanethiol oxidase OS=Homo sapiens OX=9606 GN=SELENBP1 PE=1 SV=2		SELENBP1	EEIVYLPC(P2119[C])IYR GPREEIVYLPC(P2119[C])IYR	2	SBP1_HUMAN Methanethiol oxidase OS=Homo sapiens OX=9606 GN=SELENBP1 PE=1 SV=2	0.091171 0.327958	0.209564
P2119[C]	Q9HC84	708	MUC5B_HUMAN Mucin-5B OS=Homo sapiens OX=9606 GN=MUC5B PE=1 SV=3		MUC5B	YAYVVDAC(P2119[C])QPTC(P2119[C])R YAYVVDAC(P2119[C])QPTCR	2	MUC5B_HUMAN Mucin-5B OS=Homo sapiens OX=9606 GN=MUC5B PE=1 SV=3	0.0992559 0.114352	0.106804
P2119[C]	P22314	234	UBA1_HUMAN Ubiquitin-like modifier-activating enzyme 1 OS=Homo sapiens OX=9606 GN=UBA1 PE=1 SV=3		UBA1	DNPGVVTC(P2119[C])LDEAR	2	UBA1_HUMAN Ubiquitin-like modifier-activating enzyme 1 OS=Homo sapiens OX=9606 GN=UBA1 PE=1 SV=3	0.100549 0.267971	0.18426
P2119[C]	P01833	520	PIGR_HUMAN Polymeric immunoglobulin receptor OS=Homo sapiens OX=9606 GN=PIGR PE=1 SV=4		PIGR	AFVNC(P2119[C])DENSR	3	PIGR_HUMAN Polymeric immunoglobulin receptor OS=Homo sapiens OX=9606 GN=PIGR PE=1 SV=4	0.102525 0.216164 0.245363	0.216164
P2119[C]	P61158	34	ARP3_HUMAN Actin-related protein 3 OS=Homo sapiens OX=9606 GN=ACTR3 PE=1 SV=3		ACTR3	LGYAGNTEPQFIIPSC(P2119[C])IAIK	1	ARP3_HUMAN Actin-related protein 3 OS=Homo sapiens OX=9606 GN=ACTR3 PE=1 SV=3	0.104796	0.104796
P2119[C]	P51858	12	HDGF_HUMAN Hepatoma-derived growth factor OS=Homo sapiens OX=9606 GN=HDGF PE=1 SV=1		HDGF	C(P2119[C])GDLVFAK	2	HDGF_HUMAN Hepatoma-derived growth factor OS=Homo sapiens OX=9606 GN=HDGF PE=1 SV=1	0.109385 0.129905	0.119645
P2119[C]	Q71U36	347	TBA1A_HUMAN Tubulin alpha-1A chain OS=Homo sapiens OX=9606 GN=TUBA1A PE=1 SV=1		TUBA1A	TIQFVDWC(P2119[C])PTGFK	1	TBA1A_HUMAN Tubulin alpha-1A chain OS=Homo sapiens OX=9606 GN=TUBA1A PE=1 SV=1	0.110311	0.110311
P2119[C]	Q9BQE3	347	TBA1C_HUMAN Tubulin alpha-1C chain OS=Homo sapiens OX=9606 GN=TUBA1C PE=1 SV=1		TUBA1C	TIQFVDWC(P2119[C])PTGFK	1	TBA1C_HUMAN Tubulin alpha-1C chain OS=Homo sapiens OX=9606 GN=TUBA1C PE=1 SV=1	0.110311	0.110311
P2119[C]	P00390	377	GSHR_HUMAN Glutathione reductase, mitochondrial OS=Homo sapiens OX=9606 GN=GSR PE=1 SV=2		GSR	GIYAVGDVC(P2119[C])GK	2	GSHR_HUMAN Glutathione reductase, mitochondrial OS=Homo sapiens OX=9606 GN=GSR PE=1 SV=2	0.112236 0.377328	0.244782
P2119[C]	Q9HC84	5243	MUC5B_HUMAN Mucin-5B OS=Homo sapiens OX=9606 GN=MUC5B PE=1 SV=3		MUC5B	DGTTAASC(P2119[C])KDMAK	1	MUC5B_HUMAN Mucin-5B OS=Homo sapiens OX=9606 GN=MUC5B PE=1 SV=3	0.112777	0.112777
P2119[C]	Q96LB3	400	IFT74_HUMAN Intraflagellar transport protein 74 homolog OS=Homo sapiens OX=9606 GN=IFT74 PE=1 SV=1		IFT74	KAQIEANIVALLEHC(P2119[C])SR	1	IFT74_HUMAN Intraflagellar transport protein 74 homolog OS=Homo sapiens OX=9606 GN=IFT74 PE=1 SV=1	0.114654	0.114654
P2119[C]	P59998	21	ARPC4_HUMAN Actin-related protein 2/3 complex subunit 4 OS=Homo sapiens OX=9606 GN=ARPC4 PE=1 SV=3		ARPC4	ATLQAALC(P2119[C])LENFSSQVVER	2	ARPC4_HUMAN Actin-related protein 2/3 complex subunit 4 OS=Homo sapiens OX=9606 GN=ARPC4 PE=1 SV=3	0.115254 0.2411	0.178177
P2119[C]	P11940	339	PABP1_HUMAN Polyadenylate-binding protein 1 OS=Homo sapiens OX=9606 GN=PABPC1 PE=1 SV=2		PABPC1	SKGFGFVC(P2119[C])FSSPEEATK	2	PABP1_HUMAN Polyadenylate-binding protein 1 OS=Homo sapiens OX=9606 GN=PABPC1 PE=1 SV=2	0.116168 0.121088	0.118628
P2119[C]	Q13310	339	PABP4_HUMAN Polyadenylate-binding protein 4 OS=Homo sapiens OX=9606 GN=PABPC4 PE=1 SV=1		PABPC4	SKGFGFVC(P2119[C])FSSPEEATK	2	PABP4_HUMAN Polyadenylate-binding protein 4 OS=Homo sapiens OX=9606 GN=PABPC4 PE=1 SV=1	0.116168 0.121088	0.118628
P2119[C]	P05091	66	ALDH2_HUMAN Aldehyde dehydrogenase, mitochondrial OS=Homo sapiens OX=9606 GN=ALDH2 PE=1 SV=2		ALDH2	KTFPTVNPSTGEVIC(P2119[C])QVAEGDKEDVDKAVK	1	ALDH2_HUMAN Aldehyde dehydrogenase, mitochondrial OS=Homo sapiens OX=9606 GN=ALDH2 PE=1 SV=2	0.121409	0.121409
P2119[C]	Q9H008	88	LHPP_HUMAN Phospholysine phosphohistidine inorganic pyrophosphate phosphatase OS=Homo sapiens OX=9606 GN=LHPP PE=1 SV=2		LHPP	LGFDISEQEVTAPAPAAC(P2119[C])QILK	1	LHPP_HUMAN Phospholysine phosphohistidine inorganic pyrophosphate phosphatase OS=Homo sapiens OX=9606 GN=LHPP PE=1 SV=2	0.123804	0.123804
P2119[C]	Q12904	161	AIMP1_HUMAN Aminoacyl tRNA synthase complex-interacting multifunctional protein 1 OS=Homo sapiens OX=9606 GN=AIMP1 PE=1 SV=2		AIMP1	IGC(P2119[C])IITAR	1	AIMP1_HUMAN Aminoacyl tRNA synthase complex-interacting multifunctional protein 1 OS=Homo sapiens OX=9606 GN=AIMP1 PE=1 SV=2	0.124045	0.124045
P2119[C]	P17931	173	LEG3_HUMAN Galectin-3 OS=Homo sapiens OX=9606 GN=LGALS3 PE=1 SV=5		LGALS3	VIVC(P2119[C])NTK	1	LEG3_HUMAN Galectin-3 OS=Homo sapiens OX=9606 GN=LGALS3 PE=1 SV=5	0.125563	0.125563
P2119[C]	Q9HC84	455	MUC5B_HUMAN Mucin-5B OS=Homo sapiens OX=9606 GN=MUC5B PE=1 SV=3		MUC5B	KC(P2119[C])ADSSFTVLAELRK	1	MUC5B_HUMAN Mucin-5B OS=Homo sapiens OX=9606 GN=MUC5B PE=1 SV=3	0.126671	0.126671
P2119[C]	P50995	384	ANX11_HUMAN Annexin A11 OS=Homo sapiens OX=9606 GN=ANXA11 PE=1 SV=1		ANXA11	LGTDESKFNAVLC(P2119[C])SR	1	ANX11_HUMAN Annexin A11 OS=Homo sapiens OX=9606 GN=ANXA11 PE=1 SV=1	0.128286	0.128286
P2119[C]	P07203	202	GPX1_HUMAN Glutathione peroxidase 1 OS=Homo sapiens OX=9606 GN=GPX1 PE=1 SV=4		GPX1	RFQTIDIEPDIEALLSQGPSC(P2119[C])A	1	GPX1_HUMAN Glutathione peroxidase 1 OS=Homo sapiens OX=9606 GN=GPX1 PE=1 SV=4	0.133345	0.133345
P2119[C]	Q14508	119	WFDC2_HUMAN WAP four-disulfide core domain protein 2 OS=Homo sapiens OX=9606 GN=WFDC2 PE=1 SV=2		WFDC2	VSC(P2119[C])VTPNF	1	WFDC2_HUMAN WAP four-disulfide core domain protein 2 OS=Homo sapiens OX=9606 GN=WFDC2 PE=1 SV=2	0.138669	0.138669
P2119[C]	P01024	1537	CO3_HUMAN Complement C3 OS=Homo sapiens OX=9606 GN=C3 PE=1 SV=2		C3	SDDKVTLEERLDKAC(P2119[C])EPGVDYVYK	1	CO3_HUMAN Complement C3 OS=Homo sapiens OX=9606 GN=C3 PE=1 SV=2	0.149067	0.149067
P2119[C]	Q8WW24	146	TEKT4_HUMAN Tektin-4 OS=Homo sapiens OX=9606 GN=TEKT4 PE=1 SV=1		TEKT4	ALDATEVPFSITTDNLQC(P2119[C])R	1	TEKT4_HUMAN Tektin-4 OS=Homo sapiens OX=9606 GN=TEKT4 PE=1 SV=1	0.151775	0.151775
P2119[C]	Q14574	57	DSC3_HUMAN Desmocollin-3 OS=Homo sapiens OX=9606 GN=DSC3 PE=1 SV=3		DSC3	VNLEEC(P2119[C])FR	1	DSC3_HUMAN Desmocollin-3 OS=Homo sapiens OX=9606 GN=DSC3 PE=1 SV=3	0.153208	0.153208
P2119[C]	P0CG39	880	POTEJ_HUMAN POTE ankyrin domain family member J OS=Homo sapiens OX=9606 GN=POTEJ PE=3 SV=1		POTEJ	LC(P2119[C])YVALDFEQEMAMVASSSSLEK	1	POTEJ_HUMAN POTE ankyrin domain family member J OS=Homo sapiens OX=9606 GN=POTEJ PE=3 SV=1	0.153708	0.153708
P2119[C]	Q8WXI7	12146	MUC16_HUMAN Mucin-16 OS=Homo sapiens OX=9606 GN=MUC16 PE=1 SV=3		MUC16	DSSATAVDAIC(P2119[C])THRPDPEDLGLDRER	1	MUC16_HUMAN Mucin-16 OS=Homo sapiens OX=9606 GN=MUC16 PE=1 SV=3	0.155869	0.155869
P2119[C]	P36955	261	PEDF_HUMAN Pigment epithelium-derived factor OS=Homo sapiens OX=9606 GN=SERPINF1 PE=1 SV=4		SERPINF1	YGLDSDLSC(P2119[C])K	1	PEDF_HUMAN Pigment epithelium-derived factor OS=Homo sapiens OX=9606 GN=SERPINF1 PE=1 SV=4	0.157472	0.157472
P2119[C]	P14174	81	MIF_HUMAN Macrophage migration inhibitory factor OS=Homo sapiens OX=9606 GN=MIF PE=1 SV=4		MIF	SYSKLLC(P2119[C])GLLAER	1	MIF_HUMAN Macrophage migration inhibitory factor OS=Homo sapiens OX=9606 GN=MIF PE=1 SV=4	0.160985	0.160985
P2119[C]	P54707	720	AT12A_HUMAN Potassium-transporting ATPase alpha chain 2 OS=Homo sapiens OX=9606 GN=ATP12A PE=1 SV=3		ATP12A	LIIVEGC(P2119[C])QR	1	AT12A_HUMAN Potassium-transporting ATPase alpha chain 2 OS=Homo sapiens OX=9606 GN=ATP12A PE=1 SV=3	0.16469	0.16469
P2119[C]	P05023	705	AT1A1_HUMAN Sodium/potassium-transporting ATPase subunit alpha-1 OS=Homo sapiens OX=9606 GN=ATP1A1 PE=1 SV=1		ATP1A1	LIIVEGC(P2119[C])QR	1	AT1A1_HUMAN Sodium/potassium-transporting ATPase subunit alpha-1 OS=Homo sapiens OX=9606 GN=ATP1A1 PE=1 SV=1	0.16469	0.16469
P2119[C]	P08118	22	MSMB_HUMAN Beta-microseminoprotein OS=Homo sapiens OX=9606 GN=MSMB PE=1 SV=1		MSMB	SC(P2119[C])YFIPNEGVPGDSTRK SC(P2119[C])YFIPNEGVPGDSTR	2	MSMB_HUMAN Beta-microseminoprotein OS=Homo sapiens OX=9606 GN=MSMB PE=1 SV=1	0.166189 0.248531	0.20736
P2119[C]	Q9HC84	1380	MUC5B_HUMAN Mucin-5B OS=Homo sapiens OX=9606 GN=MUC5B PE=1 SV=3		MUC5B	GYQVC(P2119[C])PVLADIEC(P2119[C])R GYQVCPVLADIEC(P2119[C])R	3	MUC5B_HUMAN Mucin-5B OS=Homo sapiens OX=9606 GN=MUC5B PE=1 SV=3	0.168834 0.218408 0.241103	0.218408
P2119[C]	Q15149	1136	PLEC_HUMAN Plectin OS=Homo sapiens OX=9606 GN=PLEC PE=1 SV=3		PLEC	LQLEAC(P2119[C])ETR	1	PLEC_HUMAN Plectin OS=Homo sapiens OX=9606 GN=PLEC PE=1 SV=3	0.169466	0.169466
P2119[C]	P62857	27	RS28_HUMAN 40S ribosomal protein S28 OS=Homo sapiens OX=9606 GN=RPS28 PE=1 SV=1		RPS28	TGSQGQC(P2119[C])TQVR	1	RS28_HUMAN 40S ribosomal protein S28 OS=Homo sapiens OX=9606 GN=RPS28 PE=1 SV=1	0.173391	0.173391
P2119[C]	P20061	26	TCO1_HUMAN Transcobalamin-1 OS=Homo sapiens OX=9606 GN=TCN1 PE=1 SV=2		TCN1	EIC(P2119[C])EVSEENYIR	1	TCO1_HUMAN Transcobalamin-1 OS=Homo sapiens OX=9606 GN=TCN1 PE=1 SV=2	0.174542	0.174542
P2119[C]	P01033	36	TIMP1_HUMAN Metalloproteinase inhibitor 1 OS=Homo sapiens OX=9606 GN=TIMP1 PE=1 SV=1		TIMP1	C(P2119[C])NSDIVIR	1	TIMP1_HUMAN Metalloproteinase inhibitor 1 OS=Homo sapiens OX=9606 GN=TIMP1 PE=1 SV=1	0.196717	0.196717
P2119[C]	O43490	624	PROM1_HUMAN Prominin-1 OS=Homo sapiens OX=9606 GN=PROM1 PE=1 SV=1		PROM1	NLQDFAAC(P2119[C])GIDR	1	PROM1_HUMAN Prominin-1 OS=Homo sapiens OX=9606 GN=PROM1 PE=1 SV=1	0.1987	0.1987
P2119[C]	Q8N3J3	3	CQ053_HUMAN Uncharacterized protein C17orf53 OS=Homo sapiens OX=9606 GN=C17orf53 PE=1 SV=1		C17orf53	AC(P2119[C])SLQK	2	CQ053_HUMAN Uncharacterized protein C17orf53 OS=Homo sapiens OX=9606 GN=C17orf53 PE=1 SV=1	0.20093 0.221286	0.211108
P2119[C]	P10809	237	CH60_HUMAN 60 kDa heat shock protein, mitochondrial OS=Homo sapiens OX=9606 GN=HSPD1 PE=1 SV=2		HSPD1	C(P2119[C])EFQDAYVLLSEK	1	CH60_HUMAN 60 kDa heat shock protein, mitochondrial OS=Homo sapiens OX=9606 GN=HSPD1 PE=1 SV=2	0.206114	0.206114
P2119[C]	P62937	161	PPIA_HUMAN Peptidyl-prolyl cis-trans isomerase A OS=Homo sapiens OX=9606 GN=PPIA PE=1 SV=2		PPIA	ITIADC(P2119[C])GQLE KITIADC(P2119[C])GQLE	2	PPIA_HUMAN Peptidyl-prolyl cis-trans isomerase A OS=Homo sapiens OX=9606 GN=PPIA PE=1 SV=2	0.21202 0.381501	0.29676
P2119[C]	P11684	24	UTER_HUMAN Uteroglobin OS=Homo sapiens OX=9606 GN=SCGB1A1 PE=1 SV=1		SCGB1A1	EIC(P2119[C])PSFQR	6	UTER_HUMAN Uteroglobin OS=Homo sapiens OX=9606 GN=SCGB1A1 PE=1 SV=1	0.215657 0.21979 0.222499 0.233497 0.339739 0.340773	0.227998
P2119[C]	Q9Y6R7	455	FCGBP_HUMAN IgGFc-binding protein OS=Homo sapiens OX=9606 GN=FCGBP PE=1 SV=3		FCGBP	C(P2119[C])QVVGGK	1	FCGBP_HUMAN IgGFc-binding protein OS=Homo sapiens OX=9606 GN=FCGBP PE=1 SV=3	0.228532	0.228532
P2119[C]	Q9Y6R7	472	FCGBP_HUMAN IgGFc-binding protein OS=Homo sapiens OX=9606 GN=FCGBP PE=1 SV=3		FCGBP	AGC(P2119[C])VAESTAVC(P2119[C])R	1	FCGBP_HUMAN IgGFc-binding protein OS=Homo sapiens OX=9606 GN=FCGBP PE=1 SV=3	0.229317	0.229317
P2119[C]	Q9Y6R7	464	FCGBP_HUMAN IgGFc-binding protein OS=Homo sapiens OX=9606 GN=FCGBP PE=1 SV=3		FCGBP	AGC(P2119[C])VAESTAVC(P2119[C])R	1	FCGBP_HUMAN IgGFc-binding protein OS=Homo sapiens OX=9606 GN=FCGBP PE=1 SV=3	0.229317	0.229317
P2119[C]	Q92499	571	DDX1_HUMAN ATP-dependent RNA helicase DDX1 OS=Homo sapiens OX=9606 GN=DDX1 PE=1 SV=2		DDX1	FLIC(P2119[C])TDVAAR	1	DDX1_HUMAN ATP-dependent RNA helicase DDX1 OS=Homo sapiens OX=9606 GN=DDX1 PE=1 SV=2	0.233298	0.233298
P2119[C]	P03973	51	SLPI_HUMAN Antileukoproteinase OS=Homo sapiens OX=9606 GN=SLPI PE=1 SV=2		SLPI	YKKPEC(P2119[C])QSDWQCPGK	1	SLPI_HUMAN Antileukoproteinase OS=Homo sapiens OX=9606 GN=SLPI PE=1 SV=2	0.23383	0.23383
P2119[C]	P60174	67	TPIS_HUMAN Triosephosphate isomerase OS=Homo sapiens OX=9606 GN=TPI1 PE=1 SV=4		TPI1	IAVAAQNC(P2119[C])YK	1	TPIS_HUMAN Triosephosphate isomerase OS=Homo sapiens OX=9606 GN=TPI1 PE=1 SV=4	0.23538	0.23538
P2119[C]	Q14103	226	HNRPD_HUMAN Heterogeneous nuclear ribonucleoprotein D0 OS=Homo sapiens OX=9606 GN=HNRNPD PE=1 SV=1		HNRNPD	GFC(P2119[C])FITFKEEEPVKK	1	HNRPD_HUMAN Heterogeneous nuclear ribonucleoprotein D0 OS=Homo sapiens OX=9606 GN=HNRNPD PE=1 SV=1	0.23766	0.23766
P2119[C]	Q15366	54	PCBP2_HUMAN Poly(rC)-binding protein 2 OS=Homo sapiens OX=9606 GN=PCBP2 PE=1 SV=1		PCBP2	INISEGNC(P2119[C])PER	1	PCBP2_HUMAN Poly(rC)-binding protein 2 OS=Homo sapiens OX=9606 GN=PCBP2 PE=1 SV=1	0.249787	0.249787
P2119[C]	Q15365	54	PCBP1_HUMAN Poly(rC)-binding protein 1 OS=Homo sapiens OX=9606 GN=PCBP1 PE=1 SV=2		PCBP1	INISEGNC(P2119[C])PER	1	PCBP1_HUMAN Poly(rC)-binding protein 1 OS=Homo sapiens OX=9606 GN=PCBP1 PE=1 SV=2	0.249787	0.249787
P2119[C]	P17066	269	HSP76_HUMAN Heat shock 70 kDa protein 6 OS=Homo sapiens OX=9606 GN=HSPA6 PE=1 SV=2		HSPA6	LRTAC(P2119[C])ER	1	HSP76_HUMAN Heat shock 70 kDa protein 6 OS=Homo sapiens OX=9606 GN=HSPA6 PE=1 SV=2	0.25168	0.25168
P2119[C]	P34931	269	HS71L_HUMAN Heat shock 70 kDa protein 1-like OS=Homo sapiens OX=9606 GN=HSPA1L PE=1 SV=2		HSPA1L	LRTAC(P2119[C])ER	1	HS71L_HUMAN Heat shock 70 kDa protein 1-like OS=Homo sapiens OX=9606 GN=HSPA1L PE=1 SV=2	0.25168	0.25168
P2119[C]	P11142	267	HSP7C_HUMAN Heat shock cognate 71 kDa protein OS=Homo sapiens OX=9606 GN=HSPA8 PE=1 SV=1		HSPA8	LRTAC(P2119[C])ER	1	HSP7C_HUMAN Heat shock cognate 71 kDa protein OS=Homo sapiens OX=9606 GN=HSPA8 PE=1 SV=1	0.25168	0.25168
P2119[C]	P54652	270	HSP72_HUMAN Heat shock-related 70 kDa protein 2 OS=Homo sapiens OX=9606 GN=HSPA2 PE=1 SV=1		HSPA2	LRTAC(P2119[C])ER	1	HSP72_HUMAN Heat shock-related 70 kDa protein 2 OS=Homo sapiens OX=9606 GN=HSPA2 PE=1 SV=1	0.25168	0.25168
P2119[C]	P0DMV8	267	HS71A_HUMAN Heat shock 70 kDa protein 1A OS=Homo sapiens OX=9606 GN=HSPA1A PE=1 SV=1	P0DMV9_267	HSPA1A	LRTAC(P2119[C])ER	1	HS71A_HUMAN Heat shock 70 kDa protein 1A OS=Homo sapiens OX=9606 GN=HSPA1A PE=1 SV=1	0.25168	0.25168
P2119[C]	P98088	1448	MUC5A_HUMAN Mucin-5AC OS=Homo sapiens OX=9606 GN=MUC5AC PE=1 SV=4		MUC5AC	VQC(P2119[C])SPDVGLTCR	1	MUC5A_HUMAN Mucin-5AC OS=Homo sapiens OX=9606 GN=MUC5AC PE=1 SV=4	0.255025	0.255025
P2119[C]	P40925	251	MDHC_HUMAN Malate dehydrogenase, cytoplasmic OS=Homo sapiens OX=9606 GN=MDH1 PE=1 SV=4		MDH1	AIC(P2119[C])DHVR	1	MDHC_HUMAN Malate dehydrogenase, cytoplasmic OS=Homo sapiens OX=9606 GN=MDH1 PE=1 SV=4	0.270158	0.270158
P2119[C]	O75369	1326	FLNB_HUMAN Filamin-B OS=Homo sapiens OX=9606 GN=FLNB PE=1 SV=2		FLNB	VAVTEGC(P2119[C])QPSR	1	FLNB_HUMAN Filamin-B OS=Homo sapiens OX=9606 GN=FLNB PE=1 SV=2	0.274769	0.274769
P2119[C]	P10909	285	CLUS_HUMAN Clusterin OS=Homo sapiens OX=9606 GN=CLU PE=1 SV=1		CLU	EGDDDRTVC(P2119[C])R	1	CLUS_HUMAN Clusterin OS=Homo sapiens OX=9606 GN=CLU PE=1 SV=1	0.275054	0.275054
P2119[C]	P08758	316	ANXA5_HUMAN Annexin A5 OS=Homo sapiens OX=9606 GN=ANXA5 PE=1 SV=2		ANXA5	ALLLLC(P2119[C])GEDD	1	ANXA5_HUMAN Annexin A5 OS=Homo sapiens OX=9606 GN=ANXA5 PE=1 SV=2	0.279848	0.279848
P2119[C]	Q9Y6R7	5403	FCGBP_HUMAN IgGFc-binding protein OS=Homo sapiens OX=9606 GN=FCGBP PE=1 SV=3		FCGBP	AQDFSPC(P2119[C])YG	1	FCGBP_HUMAN IgGFc-binding protein OS=Homo sapiens OX=9606 GN=FCGBP PE=1 SV=3	0.283073	0.283073
P2119[C]	O95436	687	NPT2B_HUMAN Sodium-dependent phosphate transport protein 2B OS=Homo sapiens OX=9606 GN=SLC34A2 PE=1 SV=3		SLC34A2	EAQGEVPASDSKTEC(P2119[C])TAL	1	NPT2B_HUMAN Sodium-dependent phosphate transport protein 2B OS=Homo sapiens OX=9606 GN=SLC34A2 PE=1 SV=3	0.283986	0.283986
P2119[C]	Q9Y6R7	432	FCGBP_HUMAN IgGFc-binding protein OS=Homo sapiens OX=9606 GN=FCGBP PE=1 SV=3		FCGBP	AIGYATAADC(P2119[C])GR	1	FCGBP_HUMAN IgGFc-binding protein OS=Homo sapiens OX=9606 GN=FCGBP PE=1 SV=3	0.286953	0.286953
P2119[C]	P30086	168	PEBP1_HUMAN Phosphatidylethanolamine-binding protein 1 OS=Homo sapiens OX=9606 GN=PEBP1 PE=1 SV=3		PEBP1	APVAGTC(P2119[C])YQAEWDDYVPK	2	PEBP1_HUMAN Phosphatidylethanolamine-binding protein 1 OS=Homo sapiens OX=9606 GN=PEBP1 PE=1 SV=3	0.290959 0.328192	0.309576
P2119[C]	Q14103	126	HNRPD_HUMAN Heterogeneous nuclear ribonucleoprotein D0 OS=Homo sapiens OX=9606 GN=HNRNPD PE=1 SV=1		HNRNPD	FGEVVDC(P2119[C])TIK	1	HNRPD_HUMAN Heterogeneous nuclear ribonucleoprotein D0 OS=Homo sapiens OX=9606 GN=HNRNPD PE=1 SV=1	0.299935	0.299935
P2119[C]	Q99729	98	ROAA_HUMAN Heterogeneous nuclear ribonucleoprotein A/B OS=Homo sapiens OX=9606 GN=HNRNPAB PE=1 SV=2		HNRNPAB	FGEVVDC(P2119[C])TIK	1	ROAA_HUMAN Heterogeneous nuclear ribonucleoprotein A/B OS=Homo sapiens OX=9606 GN=HNRNPAB PE=1 SV=2	0.299935	0.299935
P2119[C]	P03973	43	SLPI_HUMAN Antileukoproteinase OS=Homo sapiens OX=9606 GN=SLPI PE=1 SV=2		SLPI	KSAQC(P2119[C])LR	1	SLPI_HUMAN Antileukoproteinase OS=Homo sapiens OX=9606 GN=SLPI PE=1 SV=2	0.326466	0.326466
P2119[C]	P20073	285	ANXA7_HUMAN Annexin A7 OS=Homo sapiens OX=9606 GN=ANXA7 PE=1 SV=3		ANXA7	VLIEILC(P2119[C])TR	1	ANXA7_HUMAN Annexin A7 OS=Homo sapiens OX=9606 GN=ANXA7 PE=1 SV=3	0.331095	0.331095
P2119[C]	P62316	46	SMD2_HUMAN Small nuclear ribonucleoprotein Sm D2 OS=Homo sapiens OX=9606 GN=SNRPD2 PE=1 SV=1		SNRPD2	NNTQVLINC(P2119[C])R	1	SMD2_HUMAN Small nuclear ribonucleoprotein Sm D2 OS=Homo sapiens OX=9606 GN=SNRPD2 PE=1 SV=1	0.334511	0.334511
P2119[C]	P09525	315	ANXA4_HUMAN Annexin A4 OS=Homo sapiens OX=9606 GN=ANXA4 PE=1 SV=4		ANXA4	VLLVLC(P2119[C])GGDD	1	ANXA4_HUMAN Annexin A4 OS=Homo sapiens OX=9606 GN=ANXA4 PE=1 SV=4	0.337516	0.337516
P2119[C]	P62873	204	GBB1_HUMAN Guanine nucleotide-binding protein G(I)/G(S)/G(T) subunit beta-1 OS=Homo sapiens OX=9606 GN=GNB1 PE=1 SV=3		GNB1	LFVSGAC(P2119[C])DASAK	1	GBB1_HUMAN Guanine nucleotide-binding protein G(I)/G(S)/G(T) subunit beta-1 OS=Homo sapiens OX=9606 GN=GNB1 PE=1 SV=3	0.346178	0.346178
P2119[C]	P36952	287	SPB5_HUMAN Serpin B5 OS=Homo sapiens OX=9606 GN=SERPINB5 PE=1 SV=2		SERPINB5	AC(P2119[C])LENLGLK	1	SPB5_HUMAN Serpin B5 OS=Homo sapiens OX=9606 GN=SERPINB5 PE=1 SV=2	0.346501	0.346501
P2119[C]	Q9UBR2	296	CATZ_HUMAN Cathepsin Z OS=Homo sapiens OX=9606 GN=CTSZ PE=1 SV=1		CTSZ	YNLAIEEHC(P2119[C])TFGDPIV	1	CATZ_HUMAN Cathepsin Z OS=Homo sapiens OX=9606 GN=CTSZ PE=1 SV=1	0.347301	0.347301
P2119[C]	O75874	379	IDHC_HUMAN Isocitrate dehydrogenase [NADP] cytoplasmic OS=Homo sapiens OX=9606 GN=IDH1 PE=1 SV=2		IDH1	DLAAC(P2119[C])IK	1	IDHC_HUMAN Isocitrate dehydrogenase [NADP] cytoplasmic OS=Homo sapiens OX=9606 GN=IDH1 PE=1 SV=2	0.349913	0.349913
P2119[C]	O95571	219	ETHE1_HUMAN Persulfide dioxygenase ETHE1, mitochondrial OS=Homo sapiens OX=9606 GN=ETHE1 PE=1 SV=2		ETHE1	LTLSC(P2119[C])EEFVK	1	ETHE1_HUMAN Persulfide dioxygenase ETHE1, mitochondrial OS=Homo sapiens OX=9606 GN=ETHE1 PE=1 SV=2	0.360268	0.360268
P2119[C]	O14638	119	ENPP3_HUMAN Ectonucleotide pyrophosphatase/phosphodiesterase family member 3 OS=Homo sapiens OX=9606 GN=ENPP3 PE=1 SV=2		ENPP3	DDC(P2119[C])LQR	1	ENPP3_HUMAN Ectonucleotide pyrophosphatase/phosphodiesterase family member 3 OS=Homo sapiens OX=9606 GN=ENPP3 PE=1 SV=2	0.362649	0.362649
P2119[C]	Q9HC84	5232	MUC5B_HUMAN Mucin-5B OS=Homo sapiens OX=9606 GN=MUC5B PE=1 SV=3		MUC5B	DDC(P2119[C])LQR	1	MUC5B_HUMAN Mucin-5B OS=Homo sapiens OX=9606 GN=MUC5B PE=1 SV=3	0.362649	0.362649
P2119[C]	P02778	57	CXL10_HUMAN C-X-C motif chemokine 10 OS=Homo sapiens OX=9606 GN=CXCL10 PE=1 SV=2		CXCL10	SLEKLEIIPASQFC(P2119[C])PR	1	CXL10_HUMAN C-X-C motif chemokine 10 OS=Homo sapiens OX=9606 GN=CXCL10 PE=1 SV=2	0.365096	0.365096
P2119[C]	P03973	68	SLPI_HUMAN Antileukoproteinase OS=Homo sapiens OX=9606 GN=SLPI PE=1 SV=2		SLPI	CCPDTC(P2119[C])GIK	1	SLPI_HUMAN Antileukoproteinase OS=Homo sapiens OX=9606 GN=SLPI PE=1 SV=2	0.369957	0.369957
P2119[C]	Q9HC84	1541	MUC5B_HUMAN Mucin-5B OS=Homo sapiens OX=9606 GN=MUC5B PE=1 SV=3		MUC5B	AAGGHLC(P2119[C])QQPK	1	MUC5B_HUMAN Mucin-5B OS=Homo sapiens OX=9606 GN=MUC5B PE=1 SV=3	0.379284	0.379284
P2119[C]	Q9HC84	1576	MUC5B_HUMAN Mucin-5B OS=Homo sapiens OX=9606 GN=MUC5B PE=1 SV=3		MUC5B	VHCDVHFGLVC(P2119[C])R	1	MUC5B_HUMAN Mucin-5B OS=Homo sapiens OX=9606 GN=MUC5B PE=1 SV=3	0.379546	0.379546
P2119[C]	P07711	322	CATL1_HUMAN Procathepsin L OS=Homo sapiens OX=9606 GN=CTSL PE=1 SV=2		CTSL	NHC(P2119[C])GIASAASYPTV	1	CATL1_HUMAN Procathepsin L OS=Homo sapiens OX=9606 GN=CTSL PE=1 SV=2	0.380391	0.380391
P2119O[C]	P68133	219	ACTS_HUMAN Actin, alpha skeletal muscle OS=Homo sapiens OX=9606 GN=ACTA1 PE=1 SV=1	P68032_219	ACTA1	LC(P2119O[C])YVALDFENEMATAASSSSLEK	2	ACTS_HUMAN Actin, alpha skeletal muscle OS=Homo sapiens OX=9606 GN=ACTA1 PE=1 SV=1	0.029603 0.0690304	0.0493167
P2119O[C]	P09525	108	ANXA4_HUMAN Annexin A4 OS=Homo sapiens OX=9606 GN=ANXA4 PE=1 SV=4		ANXA4	AMKGAGTDEGC(P2119O[C])LIEILASR	2	ANXA4_HUMAN Annexin A4 OS=Homo sapiens OX=9606 GN=ANXA4 PE=1 SV=4	0.038978 0.042147	0.0405625
P2119O[C]	Q13509	12	TBB3_HUMAN Tubulin beta-3 chain OS=Homo sapiens OX=9606 GN=TUBB3 PE=1 SV=2		TUBB3	MREIVHIQAGQC(P2119O[C])GNQIGAK	1	TBB3_HUMAN Tubulin beta-3 chain OS=Homo sapiens OX=9606 GN=TUBB3 PE=1 SV=2	0.0788795	0.0788795
P2119O[C]	P07437	12	TBB5_HUMAN Tubulin beta chain OS=Homo sapiens OX=9606 GN=TUBB PE=1 SV=2		TUBB	MREIVHIQAGQC(P2119O[C])GNQIGAK	1	TBB5_HUMAN Tubulin beta chain OS=Homo sapiens OX=9606 GN=TUBB PE=1 SV=2	0.0788795	0.0788795
P2119O[C]	Q9BVA1	12	TBB2B_HUMAN Tubulin beta-2B chain OS=Homo sapiens OX=9606 GN=TUBB2B PE=1 SV=1		TUBB2B	MREIVHIQAGQC(P2119O[C])GNQIGAK	1	TBB2B_HUMAN Tubulin beta-2B chain OS=Homo sapiens OX=9606 GN=TUBB2B PE=1 SV=1	0.0788795	0.0788795
P2119O[C]	Q13885	12	TBB2A_HUMAN Tubulin beta-2A chain OS=Homo sapiens OX=9606 GN=TUBB2A PE=1 SV=1		TUBB2A	MREIVHIQAGQC(P2119O[C])GNQIGAK	1	TBB2A_HUMAN Tubulin beta-2A chain OS=Homo sapiens OX=9606 GN=TUBB2A PE=1 SV=1	0.0788795	0.0788795
P2119O[C]	P01833	64	PIGR_HUMAN Polymeric immunoglobulin receptor OS=Homo sapiens OX=9606 GN=PIGR PE=1 SV=4		PIGR	ARGGC(P2119O[C])ITLISSEGYVSSK	1	PIGR_HUMAN Polymeric immunoglobulin receptor OS=Homo sapiens OX=9606 GN=PIGR PE=1 SV=4	0.0841332	0.0841332
P2119O[C]	P30838	344	AL3A1_HUMAN Aldehyde dehydrogenase, dimeric NADP-preferring OS=Homo sapiens OX=9606 GN=ALDH3A1 PE=1 SV=3		ALDH3A1	YIAPTILTDVDPQSPVMQEEIFGPVLPIVC(P2119O[C])VR	1	AL3A1_HUMAN Aldehyde dehydrogenase, dimeric NADP-preferring OS=Homo sapiens OX=9606 GN=ALDH3A1 PE=1 SV=3	0.0851793	0.0851793
P2119O[C]	P07203	202	GPX1_HUMAN Glutathione peroxidase 1 OS=Homo sapiens OX=9606 GN=GPX1 PE=1 SV=4		GPX1	RFQTIDIEPDIEALLSQGPSC(P2119O[C])A	1	GPX1_HUMAN Glutathione peroxidase 1 OS=Homo sapiens OX=9606 GN=GPX1 PE=1 SV=4	0.161278	0.161278
P2119O[C]	O60603	454	TLR2_HUMAN Toll-like receptor 2 OS=Homo sapiens OX=9606 GN=TLR2 PE=1 SV=1		TLR2	YLNLSSTRIHSVTGC(P2119O[C])IPK	1	TLR2_HUMAN Toll-like receptor 2 OS=Homo sapiens OX=9606 GN=TLR2 PE=1 SV=1	0.239129	0.239129
P2119O[C]	Q9H254	2001	SPTN4_HUMAN Spectrin beta chain, non-erythrocytic 4 OS=Homo sapiens OX=9606 GN=SPTBN4 PE=1 SV=2		SPTBN4	VPELTTC(P2119O[C])QELGRSLLLNK	1	SPTN4_HUMAN Spectrin beta chain, non-erythrocytic 4 OS=Homo sapiens OX=9606 GN=SPTBN4 PE=1 SV=2	0.255875	0.255875
P2119O[C]	P07339	329	CATD_HUMAN Cathepsin D OS=Homo sapiens OX=9606 GN=CTSD PE=1 SV=1		CTSD	AIGAVPLIQGEYMIPC(P2119O[C])EK	1	CATD_HUMAN Cathepsin D OS=Homo sapiens OX=9606 GN=CTSD PE=1 SV=1	0.376138	0.376138

## Sheet: P2165_human
Modification	AC	Site	Genename	Sameset AC_Site	Sameset Genename	Modified Sequences	Spectrum Count	Description	Final score	Median final score
Carbamidomethyl[C]	Q99832	511	TCPH_HUMAN T-complex protein 1 subunit eta OS=Homo sapiens OX=9606 GN=CCT7 PE=1 SV=2		CCT7	INALTAASEAAC(Carbamidomethyl[C])LIVSVDETIKNPR	1	TCPH_HUMAN T-complex protein 1 subunit eta OS=Homo sapiens OX=9606 GN=CCT7 PE=1 SV=2	9.01144e-07	9.01144e-07
Carbamidomethyl[C]	P47756	36	CAPZB_HUMAN F-actin-capping protein subunit beta OS=Homo sapiens OX=9606 GN=CAPZB PE=1 SV=4		CAPZB	NLSDLIDLVPSLC(Carbamidomethyl[C])EDLLSSVDQPLKIAR NLSDLIDLVPSLC(Carbamidomethyl[C])EDLLSSVDQPLK	3	CAPZB_HUMAN F-actin-capping protein subunit beta OS=Homo sapiens OX=9606 GN=CAPZB PE=1 SV=4	3.24011e-06 0.00043655 0.00590543	0.00043655
Carbamidomethyl[C]	P00352	50	AL1A1_HUMAN Retinal dehydrogenase 1 OS=Homo sapiens OX=9606 GN=ALDH1A1 PE=1 SV=2		ALDH1A1	KFPVFNPATEEELC(Carbamidomethyl[C])QVEEGDKEDVDKAVK KFPVFNPATEEELC(Carbamidomethyl[C])QVEEGDKEDVDK FPVFNPATEEELC(Carbamidomethyl[C])QVEEGDKEDVDKAVK	9	AL1A1_HUMAN Retinal dehydrogenase 1 OS=Homo sapiens OX=9606 GN=ALDH1A1 PE=1 SV=2	2.97724e-05 0.000183932 0.000420746 0.000680189 0.000907137 0.00140667 0.00494875 0.00623774 0.0475969	0.000907137
Carbamidomethyl[C]	P84243	111	H33_HUMAN Histone H3.3 OS=Homo sapiens OX=9606 GN=H3-3A PE=1 SV=2		H3-3A	FQSAAIGALQEASEAYLVGLFEDTNLC(Carbamidomethyl[C])AIHAK	3	H33_HUMAN Histone H3.3 OS=Homo sapiens OX=9606 GN=H3-3A PE=1 SV=2	4.42372e-05 0.0456725 0.30202	0.0456725
Carbamidomethyl[C]	Q9HC84	4201	MUC5B_HUMAN Mucin-5B OS=Homo sapiens OX=9606 GN=MUC5B PE=1 SV=3		MUC5B	AQAQPGVPLGELGQVVEC(Carbamidomethyl[C])SLDFGLVC(Carbamidomethyl[C])R	2	MUC5B_HUMAN Mucin-5B OS=Homo sapiens OX=9606 GN=MUC5B PE=1 SV=3	5.86004e-05 0.000237672	0.000148136
Carbamidomethyl[C]	Q9HC84	4193	MUC5B_HUMAN Mucin-5B OS=Homo sapiens OX=9606 GN=MUC5B PE=1 SV=3		MUC5B	AQAQPGVPLGELGQVVEC(Carbamidomethyl[C])SLDFGLVC(Carbamidomethyl[C])R	2	MUC5B_HUMAN Mucin-5B OS=Homo sapiens OX=9606 GN=MUC5B PE=1 SV=3	5.86004e-05 0.000237672	0.000148136
Carbamidomethyl[C]	Q9BW30	100	TPPP3_HUMAN Tubulin polymerization-promoting protein family member 3 OS=Homo sapiens OX=9606 GN=TPPP3 PE=1 SV=1		TPPP3	SKEEAFDAIC(Carbamidomethyl[C])QLVAGKEPANVGVTK	3	TPPP3_HUMAN Tubulin polymerization-promoting protein family member 3 OS=Homo sapiens OX=9606 GN=TPPP3 PE=1 SV=1	6.23366e-05 0.000118326 0.000138982	0.000118326
Carbamidomethyl[C]	Q9H299	71	SH3L3_HUMAN SH3 domain-binding glutamic acid-rich-like protein 3 OS=Homo sapiens OX=9606 GN=SH3BGRL3 PE=1 SV=1		SH3BGRL3	ATPPQIVNGDQYC(Carbamidomethyl[C])GDYELFVEAVEQNTLQEFLK	1	SH3L3_HUMAN SH3 domain-binding glutamic acid-rich-like protein 3 OS=Homo sapiens OX=9606 GN=SH3BGRL3 PE=1 SV=1	6.32773e-05	6.32773e-05
Carbamidomethyl[C]	P30838	344	AL3A1_HUMAN Aldehyde dehydrogenase, dimeric NADP-preferring OS=Homo sapiens OX=9606 GN=ALDH3A1 PE=1 SV=3		ALDH3A1	YIAPTILTDVDPQSPVMQEEIFGPVLPIVC(Carbamidomethyl[C])VR	2	AL3A1_HUMAN Aldehyde dehydrogenase, dimeric NADP-preferring OS=Homo sapiens OX=9606 GN=ALDH3A1 PE=1 SV=3	6.38839e-05 0.0132745	0.00666919
Carbamidomethyl[C]	P00441	112	SODC_HUMAN Superoxide dismutase [Cu-Zn] OS=Homo sapiens OX=9606 GN=SOD1 PE=1 SV=2		SOD1	HVGDLGNVTADKDGVADVSIEDSVISLSGDHC(Carbamidomethyl[C])IIGR	4	SODC_HUMAN Superoxide dismutase [Cu-Zn] OS=Homo sapiens OX=9606 GN=SOD1 PE=1 SV=2	6.97907e-05 0.000439409 0.00377889 0.00488461	0.00210915
Carbamidomethyl[C]	Q8TDL5	201	BPIB1_HUMAN BPI fold-containing family B member 1 OS=Homo sapiens OX=9606 GN=BPIFB1 PE=1 SV=1		BPIFB1	NQLC(Carbamidomethyl[C])PVIEASFNGMYADLLQLVK	2	BPIB1_HUMAN BPI fold-containing family B member 1 OS=Homo sapiens OX=9606 GN=BPIFB1 PE=1 SV=1	8.01044e-05 0.0337739	0.016927
Carbamidomethyl[C]	P01833	40	PIGR_HUMAN Polymeric immunoglobulin receptor OS=Homo sapiens OX=9606 GN=PIGR PE=1 SV=4		PIGR	KSPIFGPEEVNSVEGNSVSITC(Carbamidomethyl[C])YYPPTSVNR	7	PIGR_HUMAN Polymeric immunoglobulin receptor OS=Homo sapiens OX=9606 GN=PIGR PE=1 SV=4	0.000102124 0.000949344 0.0012564 0.00224958 0.014363 0.0204044 0.144055	0.00224958
Carbamidomethyl[C]	P31949	91	S10AB_HUMAN Protein S100-A11 OS=Homo sapiens OX=9606 GN=S100A11 PE=1 SV=2		S100A11	KLDTNSDGQLDFSEFLNLIGGLAMAC(Carbamidomethyl[C])HDSFLK	3	S10AB_HUMAN Protein S100-A11 OS=Homo sapiens OX=9606 GN=S100A11 PE=1 SV=2	0.000113956 0.00237076 0.00881366	0.00237076
Carbamidomethyl[C]	P53634	448	CATC_HUMAN Dipeptidyl peptidase 1 OS=Homo sapiens OX=9606 GN=CTSC PE=1 SV=2		CTSC	GTDEC(Carbamidomethyl[C])AIESIAVAATPIPKL RGTDEC(Carbamidomethyl[C])AIESIAVAATPIPKL GTDEC(Carbamidomethyl[C])AIESIAVAATPIPK RGTDEC(Carbamidomethyl[C])AIESIAVAATPIPK IRRGTDEC(Carbamidomethyl[C])AIESIAVAATPIPKL	8	CATC_HUMAN Dipeptidyl peptidase 1 OS=Homo sapiens OX=9606 GN=CTSC PE=1 SV=2	0.000173204 0.000525975 0.00394804 0.00467798 0.00538215 0.0086202 0.020052 0.0841702	0.00503007
Carbamidomethyl[C]	P68104	234	EF1A1_HUMAN Elongation factor 1-alpha 1 OS=Homo sapiens OX=9606 GN=EEF1A1 PE=1 SV=1		EEF1A1	DGNASGTTLLEALDC(Carbamidomethyl[C])ILPPTRPTDKPLRLPLQDVYK	1	EF1A1_HUMAN Elongation factor 1-alpha 1 OS=Homo sapiens OX=9606 GN=EEF1A1 PE=1 SV=1	0.00017859	0.00017859
Carbamidomethyl[C]	P0DMV8	603	HS71A_HUMAN Heat shock 70 kDa protein 1A OS=Homo sapiens OX=9606 GN=HSPA1A PE=1 SV=1	P0DMV9_603	HSPA1A	ELEQVC(Carbamidomethyl[C])NPIISGLYQGAGGPGPGGFGAQGPK	1	HS71A_HUMAN Heat shock 70 kDa protein 1A OS=Homo sapiens OX=9606 GN=HSPA1A PE=1 SV=1	0.000197167	0.000197167
Carbamidomethyl[C]	P55072	415	TERA_HUMAN Transitional endoplasmic reticulum ATPase OS=Homo sapiens OX=9606 GN=VCP PE=1 SV=4		VCP	LADDVDLEQVANETHGHVGADLAALC(Carbamidomethyl[C])SEAALQAIR LADDVDLEQVANETHGHVGADLAALC(Carbamidomethyl[C])SEAALQAIRK	5	TERA_HUMAN Transitional endoplasmic reticulum ATPase OS=Homo sapiens OX=9606 GN=VCP PE=1 SV=4	0.000227164 0.000495222 0.00124494 0.00224839 0.0131475	0.00124494
Carbamidomethyl[C]	P15311	117	EZRI_HUMAN Ezrin OS=Homo sapiens OX=9606 GN=EZR PE=1 SV=4		EZR	EGILSDEIYC(Carbamidomethyl[C])PPETAVLLGSYAVQAK	1	EZRI_HUMAN Ezrin OS=Homo sapiens OX=9606 GN=EZR PE=1 SV=4	0.00023056	0.00023056
Carbamidomethyl[C]	P55072	572	TERA_HUMAN Transitional endoplasmic reticulum ATPase OS=Homo sapiens OX=9606 GN=VCP PE=1 SV=4		VCP	QAAPC(Carbamidomethyl[C])VLFFDELDSIAK	2	TERA_HUMAN Transitional endoplasmic reticulum ATPase OS=Homo sapiens OX=9606 GN=VCP PE=1 SV=4	0.000234735 0.00199812	0.00111643
Carbamidomethyl[C]	P01833	325	PIGR_HUMAN Polymeric immunoglobulin receptor OS=Homo sapiens OX=9606 GN=PIGR PE=1 SV=4		PIGR	YLC(Carbamidomethyl[C])GAHSDGQLQEGSPIQAWQLFVNEESTIPR	2	PIGR_HUMAN Polymeric immunoglobulin receptor OS=Homo sapiens OX=9606 GN=PIGR PE=1 SV=4	0.000255383 0.000255766	0.000255575
Carbamidomethyl[C]	P18669	153	PGAM1_HUMAN Phosphoglycerate mutase 1 OS=Homo sapiens OX=9606 GN=PGAM1 PE=1 SV=2		PGAM1	YADLTEDQLPSC(Carbamidomethyl[C])ESLKDTIAR	1	PGAM1_HUMAN Phosphoglycerate mutase 1 OS=Homo sapiens OX=9606 GN=PGAM1 PE=1 SV=2	0.000284763	0.000284763
Carbamidomethyl[C]	P06733	389	ENOA_HUMAN Alpha-enolase OS=Homo sapiens OX=9606 GN=ENO1 PE=1 SV=2		ENO1	SGETEDTFIADLVVGLC(Carbamidomethyl[C])TGQIK	2	ENOA_HUMAN Alpha-enolase OS=Homo sapiens OX=9606 GN=ENO1 PE=1 SV=2	0.000285318 0.0310555	0.0156704
Carbamidomethyl[C]	P09104	389	ENOG_HUMAN Gamma-enolase OS=Homo sapiens OX=9606 GN=ENO2 PE=1 SV=3		ENO2	SGETEDTFIADLVVGLC(Carbamidomethyl[C])TGQIK	2	ENOG_HUMAN Gamma-enolase OS=Homo sapiens OX=9606 GN=ENO2 PE=1 SV=3	0.000285318 0.0310555	0.0156704
Carbamidomethyl[C]	P00441	58	SODC_HUMAN Superoxide dismutase [Cu-Zn] OS=Homo sapiens OX=9606 GN=SOD1 PE=1 SV=2		SOD1	GLTEGLHGFHVHEFGDNTAGC(Carbamidomethyl[C])TSAGPHFNPLSR	2	SODC_HUMAN Superoxide dismutase [Cu-Zn] OS=Homo sapiens OX=9606 GN=SOD1 PE=1 SV=2	0.000294479 0.000513883	0.000404181
Carbamidomethyl[C]	Q99497	46	PARK7_HUMAN Parkinson disease protein 7 OS=Homo sapiens OX=9606 GN=PARK7 PE=1 SV=2		PARK7	AGIKVTVAGLAGKDPVQC(Carbamidomethyl[C])SR	1	PARK7_HUMAN Parkinson disease protein 7 OS=Homo sapiens OX=9606 GN=PARK7 PE=1 SV=2	0.000297033	0.000297033
Carbamidomethyl[C]	P60174	42	TPIS_HUMAN Triosephosphate isomerase OS=Homo sapiens OX=9606 GN=TPI1 PE=1 SV=4		TPI1	KQSLGELIGTLNAAKVPADTEVVC(Carbamidomethyl[C])APPTAYIDFAR QSLGELIGTLNAAKVPADTEVVC(Carbamidomethyl[C])APPTAYIDFAR VPADTEVVC(Carbamidomethyl[C])APPTAYIDFAR	5	TPIS_HUMAN Triosephosphate isomerase OS=Homo sapiens OX=9606 GN=TPI1 PE=1 SV=4	0.000326668 0.000776389 0.0104399 0.0119096 0.29938	0.0104399
Carbamidomethyl[C]	P07355	133	ANXA2_HUMAN Annexin A2 OS=Homo sapiens OX=9606 GN=ANXA2 PE=1 SV=2		ANXA2	GLGTDEDSLIEIIC(Carbamidomethyl[C])SR	2	ANXA2_HUMAN Annexin A2 OS=Homo sapiens OX=9606 GN=ANXA2 PE=1 SV=2	0.000430011 0.00257258	0.0015013
Carbamidomethyl[C]	P13639	466	EF2_HUMAN Elongation factor 2 OS=Homo sapiens OX=9606 GN=EEF2 PE=1 SV=4		EEF2	YVEPIEDVPC(Carbamidomethyl[C])GNIVGLVGVDQFLVK	1	EF2_HUMAN Elongation factor 2 OS=Homo sapiens OX=9606 GN=EEF2 PE=1 SV=4	0.000493857	0.000493857
Carbamidomethyl[C]	P00558	108	PGK1_HUMAN Phosphoglycerate kinase 1 OS=Homo sapiens OX=9606 GN=PGK1 PE=1 SV=3		PGK1	AC(Carbamidomethyl[C])ANPAAGSVILLENLR	3	PGK1_HUMAN Phosphoglycerate kinase 1 OS=Homo sapiens OX=9606 GN=PGK1 PE=1 SV=3	0.00055373 0.00198512 0.0264151	0.00198512
Carbamidomethyl[C]	Q9HC84	1026	MUC5B_HUMAN Mucin-5B OS=Homo sapiens OX=9606 GN=MUC5B PE=1 SV=3		MUC5B	VC(Carbamidomethyl[C])GLC(Carbamidomethyl[C])GNFDDNAINDFATR	2	MUC5B_HUMAN Mucin-5B OS=Homo sapiens OX=9606 GN=MUC5B PE=1 SV=3	0.000619239 0.254112	0.127366
Carbamidomethyl[C]	Q9HC84	1023	MUC5B_HUMAN Mucin-5B OS=Homo sapiens OX=9606 GN=MUC5B PE=1 SV=3		MUC5B	VC(Carbamidomethyl[C])GLC(Carbamidomethyl[C])GNFDDNAINDFATR	2	MUC5B_HUMAN Mucin-5B OS=Homo sapiens OX=9606 GN=MUC5B PE=1 SV=3	0.000619239 0.254112	0.127366
Carbamidomethyl[C]	Q99497	53	PARK7_HUMAN Parkinson disease protein 7 OS=Homo sapiens OX=9606 GN=PARK7 PE=1 SV=2		PARK7	DVVIC(Carbamidomethyl[C])PDASLEDAKKEGPYDVVVLPGGNLGAQNLSESAAVK DVVIC(Carbamidomethyl[C])PDASLEDAKK	2	PARK7_HUMAN Parkinson disease protein 7 OS=Homo sapiens OX=9606 GN=PARK7 PE=1 SV=2	0.000721735 0.00626159	0.00349166
Carbamidomethyl[C]	Q9HC84	1857	MUC5B_HUMAN Mucin-5B OS=Homo sapiens OX=9606 GN=MUC5B PE=1 SV=3		MUC5B	AENYPEVSIDQVGQVLTC(Carbamidomethyl[C])SLETGLTC(Carbamidomethyl[C])K	1	MUC5B_HUMAN Mucin-5B OS=Homo sapiens OX=9606 GN=MUC5B PE=1 SV=3	0.000782777	0.000782777
Carbamidomethyl[C]	Q9HC84	1849	MUC5B_HUMAN Mucin-5B OS=Homo sapiens OX=9606 GN=MUC5B PE=1 SV=3		MUC5B	AENYPEVSIDQVGQVLTC(Carbamidomethyl[C])SLETGLTC(Carbamidomethyl[C])K	1	MUC5B_HUMAN Mucin-5B OS=Homo sapiens OX=9606 GN=MUC5B PE=1 SV=3	0.000782777	0.000782777
Carbamidomethyl[C]	O60701	241	UGDH_HUMAN UDP-glucose 6-dehydrogenase OS=Homo sapiens OX=9606 GN=UGDH PE=1 SV=1		UGDH	ISSINSISALC(Carbamidomethyl[C])EATGADVEEVATAIGMDQR	1	UGDH_HUMAN UDP-glucose 6-dehydrogenase OS=Homo sapiens OX=9606 GN=UGDH PE=1 SV=1	0.000799176	0.000799176
Carbamidomethyl[C]	Q13938	152	CAYP1_HUMAN Calcyphosin OS=Homo sapiens OX=9606 GN=CAPS PE=1 SV=2		CAPS	LGLVLDQAEAEGVC(Carbamidomethyl[C])RK LGLVLDQAEAEGVC(Carbamidomethyl[C])R	4	CAYP1_HUMAN Calcyphosin OS=Homo sapiens OX=9606 GN=CAPS PE=1 SV=2	0.000812161 0.0011313 0.00539695 0.00714906	0.00326413
Carbamidomethyl[C]	P63104	94	1433Z_HUMAN 14-3-3 protein zeta/delta OS=Homo sapiens OX=9606 GN=YWHAZ PE=1 SV=1		YWHAZ	IETELRDIC(Carbamidomethyl[C])NDVLSLLEK EKIETELRDIC(Carbamidomethyl[C])NDVLSLLEK EYREKIETELRDIC(Carbamidomethyl[C])NDVLSLLEK	4	1433Z_HUMAN 14-3-3 protein zeta/delta OS=Homo sapiens OX=9606 GN=YWHAZ PE=1 SV=1	0.000861813 0.0125394 0.0141714 0.275959	0.0133554
Carbamidomethyl[C]	P00568	187	KAD1_HUMAN Adenylate kinase isoenzyme 1 OS=Homo sapiens OX=9606 GN=AK1 PE=1 SV=3		AK1	KVNAEGSVDSVFSQVC(Carbamidomethyl[C])THLDALK VNAEGSVDSVFSQVC(Carbamidomethyl[C])THLDALK	5	KAD1_HUMAN Adenylate kinase isoenzyme 1 OS=Homo sapiens OX=9606 GN=AK1 PE=1 SV=3	0.00088399 0.00185347 0.00526953 0.0185147 0.0201851	0.00526953
Carbamidomethyl[C]	P06733	357	ENOA_HUMAN Alpha-enolase OS=Homo sapiens OX=9606 GN=ENO1 PE=1 SV=2		ENO1	VNQIGSVTESIQAC(Carbamidomethyl[C])K	1	ENOA_HUMAN Alpha-enolase OS=Homo sapiens OX=9606 GN=ENO1 PE=1 SV=2	0.000928631	0.000928631
Carbamidomethyl[C]	P18065	227	IBP2_HUMAN Insulin-like growth factor-binding protein 2 OS=Homo sapiens OX=9606 GN=IGFBP2 PE=1 SV=2		IGFBP2	TPC(Carbamidomethyl[C])QQELDQVLER	2	IBP2_HUMAN Insulin-like growth factor-binding protein 2 OS=Homo sapiens OX=9606 GN=IGFBP2 PE=1 SV=2	0.00105763 0.00166424	0.00136093
Carbamidomethyl[C]	P14618	358	KPYM_HUMAN Pyruvate kinase PKM OS=Homo sapiens OX=9606 GN=PKM PE=1 SV=4		PKM	AEGSDVANAVLDGADC(Carbamidomethyl[C])IMLSGETAKGDYPLEAVR	2	KPYM_HUMAN Pyruvate kinase PKM OS=Homo sapiens OX=9606 GN=PKM PE=1 SV=4	0.00106421 0.0626056	0.0318349
Carbamidomethyl[C]	Q9HC84	1507	MUC5B_HUMAN Mucin-5B OS=Homo sapiens OX=9606 GN=MUC5B PE=1 SV=3		MUC5B	C(Carbamidomethyl[C])QWTEWFDEDYPKSEQLGGDVESYDKIR	2	MUC5B_HUMAN Mucin-5B OS=Homo sapiens OX=9606 GN=MUC5B PE=1 SV=3	0.00128503 0.00174617	0.0015156
Carbamidomethyl[C]	P01833	257	PIGR_HUMAN Polymeric immunoglobulin receptor OS=Homo sapiens OX=9606 GN=PIGR PE=1 SV=4		PIGR	NADLQVLKPEPELVYEDLRGSVTFHC(Carbamidomethyl[C])ALGPEVANVAK GSVTFHC(Carbamidomethyl[C])ALGPEVANVAK	3	PIGR_HUMAN Polymeric immunoglobulin receptor OS=Homo sapiens OX=9606 GN=PIGR PE=1 SV=4	0.00138689 0.0159294 0.0315162	0.0159294
Carbamidomethyl[C]	P09525	108	ANXA4_HUMAN Annexin A4 OS=Homo sapiens OX=9606 GN=ANXA4 PE=1 SV=4		ANXA4	GAGTDEGC(Carbamidomethyl[C])LIEILASR	1	ANXA4_HUMAN Annexin A4 OS=Homo sapiens OX=9606 GN=ANXA4 PE=1 SV=4	0.00141905	0.00141905
Carbamidomethyl[C]	P01833	64	PIGR_HUMAN Polymeric immunoglobulin receptor OS=Homo sapiens OX=9606 GN=PIGR PE=1 SV=4		PIGR	GGC(Carbamidomethyl[C])ITLISSEGYVSSK	2	PIGR_HUMAN Polymeric immunoglobulin receptor OS=Homo sapiens OX=9606 GN=PIGR PE=1 SV=4	0.00150629 0.0185511	0.0100287
Carbamidomethyl[C]	P01833	152	PIGR_HUMAN Polymeric immunoglobulin receptor OS=Homo sapiens OX=9606 GN=PIGR PE=1 SV=4		PIGR	TVTINC(Carbamidomethyl[C])PFKTENAQK TVTINC(Carbamidomethyl[C])PFKTENAQKR TVTINC(Carbamidomethyl[C])PFK	6	PIGR_HUMAN Polymeric immunoglobulin receptor OS=Homo sapiens OX=9606 GN=PIGR PE=1 SV=4	0.00153633 0.00203925 0.00433953 0.0317103 0.0426399 0.259863	0.0180249
Carbamidomethyl[C]	Q9Y6R7	354	FCGBP_HUMAN IgGFc-binding protein OS=Homo sapiens OX=9606 GN=FCGBP PE=1 SV=3		FCGBP	SVPGC(Carbamidomethyl[C])EGVALVVAQTK	2	FCGBP_HUMAN IgGFc-binding protein OS=Homo sapiens OX=9606 GN=FCGBP PE=1 SV=3	0.00195324 0.0147861	0.00836967
Carbamidomethyl[C]	P18065	53	IBP2_HUMAN Insulin-like growth factor-binding protein 2 OS=Homo sapiens OX=9606 GN=IGFBP2 PE=1 SV=2		IGFBP2	LAAC(Carbamidomethyl[C])GPPPVAPPAAVAAVAGGAR	1	IBP2_HUMAN Insulin-like growth factor-binding protein 2 OS=Homo sapiens OX=9606 GN=IGFBP2 PE=1 SV=2	0.00197039	0.00197039
Carbamidomethyl[C]	Q13509	12	TBB3_HUMAN Tubulin beta-3 chain OS=Homo sapiens OX=9606 GN=TUBB3 PE=1 SV=2		TUBB3	MREIVHIQAGQC(Carbamidomethyl[C])GNQIGAK EIVHIQAGQC(Carbamidomethyl[C])GNQIGAK	4	TBB3_HUMAN Tubulin beta-3 chain OS=Homo sapiens OX=9606 GN=TUBB3 PE=1 SV=2	0.00202574 0.00859732 0.164328 0.353658	0.0864627
Carbamidomethyl[C]	P07437	12	TBB5_HUMAN Tubulin beta chain OS=Homo sapiens OX=9606 GN=TUBB PE=1 SV=2		TUBB	MREIVHIQAGQC(Carbamidomethyl[C])GNQIGAK EIVHIQAGQC(Carbamidomethyl[C])GNQIGAK	4	TBB5_HUMAN Tubulin beta chain OS=Homo sapiens OX=9606 GN=TUBB PE=1 SV=2	0.00202574 0.00859732 0.164328 0.353658	0.0864627
Carbamidomethyl[C]	Q9BVA1	12	TBB2B_HUMAN Tubulin beta-2B chain OS=Homo sapiens OX=9606 GN=TUBB2B PE=1 SV=1		TUBB2B	MREIVHIQAGQC(Carbamidomethyl[C])GNQIGAK EIVHIQAGQC(Carbamidomethyl[C])GNQIGAK	4	TBB2B_HUMAN Tubulin beta-2B chain OS=Homo sapiens OX=9606 GN=TUBB2B PE=1 SV=1	0.00202574 0.00859732 0.164328 0.353658	0.0864627
Carbamidomethyl[C]	Q13885	12	TBB2A_HUMAN Tubulin beta-2A chain OS=Homo sapiens OX=9606 GN=TUBB2A PE=1 SV=1		TUBB2A	MREIVHIQAGQC(Carbamidomethyl[C])GNQIGAK EIVHIQAGQC(Carbamidomethyl[C])GNQIGAK	4	TBB2A_HUMAN Tubulin beta-2A chain OS=Homo sapiens OX=9606 GN=TUBB2A PE=1 SV=1	0.00202574 0.00859732 0.164328 0.353658	0.0864627
Carbamidomethyl[C]	P00751	62	CFAB_HUMAN Complement factor B OS=Homo sapiens OX=9606 GN=CFB PE=1 SV=2		CFB	LLQEGQALEYVC(Carbamidomethyl[C])PSGFYPYPVQTR	1	CFAB_HUMAN Complement factor B OS=Homo sapiens OX=9606 GN=CFB PE=1 SV=2	0.00206296	0.00206296
Carbamidomethyl[C]	P01833	220	PIGR_HUMAN Polymeric immunoglobulin receptor OS=Homo sapiens OX=9606 GN=PIGR PE=1 SV=4		PIGR	LSDAGQYLC(Carbamidomethyl[C])QAGDDSNSNKK	1	PIGR_HUMAN Polymeric immunoglobulin receptor OS=Homo sapiens OX=9606 GN=PIGR PE=1 SV=4	0.00216186	0.00216186
Carbamidomethyl[C]	Q13740	392	CD166_HUMAN CD166 antigen OS=Homo sapiens OX=9606 GN=ALCAM PE=1 SV=2		ALCAM	SSPSFSSLHYQDAGNYVC(Carbamidomethyl[C])ETALQEVEGLKKR	2	CD166_HUMAN CD166 antigen OS=Homo sapiens OX=9606 GN=ALCAM PE=1 SV=2	0.00274184 0.00534912	0.00404548
Carbamidomethyl[C]	P35754	83	GLRX1_HUMAN Glutaredoxin-1 OS=Homo sapiens OX=9606 GN=GLRX PE=1 SV=2		GLRX	VFIGKDC(Carbamidomethyl[C])IGGC(Carbamidomethyl[C])SDLVSLQQSGELLTR	1	GLRX1_HUMAN Glutaredoxin-1 OS=Homo sapiens OX=9606 GN=GLRX PE=1 SV=2	0.00283145	0.00283145
Carbamidomethyl[C]	P35754	79	GLRX1_HUMAN Glutaredoxin-1 OS=Homo sapiens OX=9606 GN=GLRX PE=1 SV=2		GLRX	VFIGKDC(Carbamidomethyl[C])IGGC(Carbamidomethyl[C])SDLVSLQQSGELLTR	1	GLRX1_HUMAN Glutaredoxin-1 OS=Homo sapiens OX=9606 GN=GLRX PE=1 SV=2	0.00283145	0.00283145
Carbamidomethyl[C]	P01024	559	CO3_HUMAN Complement C3 OS=Homo sapiens OX=9606 GN=C3 PE=1 SV=2		C3	EVVADSVWVDVKDSC(Carbamidomethyl[C])VGSLVVK	2	CO3_HUMAN Complement C3 OS=Homo sapiens OX=9606 GN=C3 PE=1 SV=2	0.0028555 0.0133191	0.0080873
Carbamidomethyl[C]	P98088	1036	MUC5A_HUMAN Mucin-5AC OS=Homo sapiens OX=9606 GN=MUC5AC PE=1 SV=4		MUC5AC	VC(Carbamidomethyl[C])GLC(Carbamidomethyl[C])GNFDDIAVNDFATR	1	MUC5A_HUMAN Mucin-5AC OS=Homo sapiens OX=9606 GN=MUC5AC PE=1 SV=4	0.00294746	0.00294746
Carbamidomethyl[C]	P98088	1033	MUC5A_HUMAN Mucin-5AC OS=Homo sapiens OX=9606 GN=MUC5AC PE=1 SV=4		MUC5AC	VC(Carbamidomethyl[C])GLC(Carbamidomethyl[C])GNFDDIAVNDFATR	1	MUC5A_HUMAN Mucin-5AC OS=Homo sapiens OX=9606 GN=MUC5AC PE=1 SV=4	0.00294746	0.00294746
Carbamidomethyl[C]	P30044	100	PRDX5_HUMAN Peroxiredoxin-5, mitochondrial OS=Homo sapiens OX=9606 GN=PRDX5 PE=1 SV=4		PRDX5	KGVLFGVPGAFTPGC(Carbamidomethyl[C])SK GVLFGVPGAFTPGC(Carbamidomethyl[C])SK	3	PRDX5_HUMAN Peroxiredoxin-5, mitochondrial OS=Homo sapiens OX=9606 GN=PRDX5 PE=1 SV=4	0.00309839 0.00552699 0.0187001	0.00552699
Carbamidomethyl[C]	Q9HC84	1380	MUC5B_HUMAN Mucin-5B OS=Homo sapiens OX=9606 GN=MUC5B PE=1 SV=3		MUC5B	GYQVC(Carbamidomethyl[C])PVLADIEC(Carbamidomethyl[C])R	2	MUC5B_HUMAN Mucin-5B OS=Homo sapiens OX=9606 GN=MUC5B PE=1 SV=3	0.0035781 0.226328	0.114953
Carbamidomethyl[C]	Q9HC84	1372	MUC5B_HUMAN Mucin-5B OS=Homo sapiens OX=9606 GN=MUC5B PE=1 SV=3		MUC5B	GYQVC(Carbamidomethyl[C])PVLADIEC(Carbamidomethyl[C])R	2	MUC5B_HUMAN Mucin-5B OS=Homo sapiens OX=9606 GN=MUC5B PE=1 SV=3	0.0035781 0.226328	0.114953
Carbamidomethyl[C]	P00352	133	AL1A1_HUMAN Retinal dehydrogenase 1 OS=Homo sapiens OX=9606 GN=ALDH1A1 PE=1 SV=2		ALDH1A1	YC(Carbamidomethyl[C])AGWADKIQGR	1	AL1A1_HUMAN Retinal dehydrogenase 1 OS=Homo sapiens OX=9606 GN=ALDH1A1 PE=1 SV=2	0.0036609	0.0036609
Carbamidomethyl[C]	Q9HC84	5338	MUC5B_HUMAN Mucin-5B OS=Homo sapiens OX=9606 GN=MUC5B PE=1 SV=3		MUC5B	GRLEVPC(Carbamidomethyl[C])QSLEAYAELC(Carbamidomethyl[C])R	1	MUC5B_HUMAN Mucin-5B OS=Homo sapiens OX=9606 GN=MUC5B PE=1 SV=3	0.00378412	0.00378412
Carbamidomethyl[C]	Q9HC84	5328	MUC5B_HUMAN Mucin-5B OS=Homo sapiens OX=9606 GN=MUC5B PE=1 SV=3		MUC5B	GRLEVPC(Carbamidomethyl[C])QSLEAYAELC(Carbamidomethyl[C])R	1	MUC5B_HUMAN Mucin-5B OS=Homo sapiens OX=9606 GN=MUC5B PE=1 SV=3	0.00378412	0.00378412
Carbamidomethyl[C]	Q01518	93	CAP1_HUMAN Adenylyl cyclase-associated protein 1 OS=Homo sapiens OX=9606 GN=CAP1 PE=1 SV=5		CAP1	ALLVTASQC(Carbamidomethyl[C])QQPAENKLSDLLAPISEQIKEVITFR	1	CAP1_HUMAN Adenylyl cyclase-associated protein 1 OS=Homo sapiens OX=9606 GN=CAP1 PE=1 SV=5	0.00392053	0.00392053
Carbamidomethyl[C]	P60174	218	TPIS_HUMAN Triosephosphate isomerase OS=Homo sapiens OX=9606 GN=TPI1 PE=1 SV=4		TPI1	IIYGGSVTGATC(Carbamidomethyl[C])KELASQPDVDGFLVGGASLKPEFVDIINAKQ IIYGGSVTGATC(Carbamidomethyl[C])K	2	TPIS_HUMAN Triosephosphate isomerase OS=Homo sapiens OX=9606 GN=TPI1 PE=1 SV=4	0.00424056 0.0113237	0.00778213
Carbamidomethyl[C]	P10809	442	CH60_HUMAN 60 kDa heat shock protein, mitochondrial OS=Homo sapiens OX=9606 GN=HSPD1 PE=1 SV=2		HSPD1	AAVEEGIVLGGGC(Carbamidomethyl[C])ALLR	2	CH60_HUMAN 60 kDa heat shock protein, mitochondrial OS=Homo sapiens OX=9606 GN=HSPD1 PE=1 SV=2	0.00463811 0.00537921	0.00500866
Carbamidomethyl[C]	Q99497	106	PARK7_HUMAN Parkinson disease protein 7 OS=Homo sapiens OX=9606 GN=PARK7 PE=1 SV=2		PARK7	GLIAAIC(Carbamidomethyl[C])AGPTALLAHEIGFGSK	1	PARK7_HUMAN Parkinson disease protein 7 OS=Homo sapiens OX=9606 GN=PARK7 PE=1 SV=2	0.00469388	0.00469388
Carbamidomethyl[C]	P37837	250	TALDO_HUMAN Transaldolase OS=Homo sapiens OX=9606 GN=TALDO1 PE=1 SV=2		TALDO1	ALAGC(Carbamidomethyl[C])DFLTISPK	1	TALDO_HUMAN Transaldolase OS=Homo sapiens OX=9606 GN=TALDO1 PE=1 SV=2	0.00487703	0.00487703
Carbamidomethyl[C]	P20061	105	TCO1_HUMAN Transcobalamin-1 OS=Homo sapiens OX=9606 GN=TCN1 PE=1 SV=2		TCN1	LSDVSSGELALIILALGVC(Carbamidomethyl[C])R SRLSDVSSGELALIILALGVC(Carbamidomethyl[C])R	3	TCO1_HUMAN Transcobalamin-1 OS=Homo sapiens OX=9606 GN=TCN1 PE=1 SV=2	0.00504982 0.00615125 0.0272247	0.00615125
Carbamidomethyl[C]	P10909	313	CLUS_HUMAN Clusterin OS=Homo sapiens OX=9606 GN=CLU PE=1 SV=1		CLU	EILSVDC(Carbamidomethyl[C])STNNPSQAK	1	CLUS_HUMAN Clusterin OS=Homo sapiens OX=9606 GN=CLU PE=1 SV=1	0.00544282	0.00544282
Carbamidomethyl[C]	P03973	43	SLPI_HUMAN Antileukoproteinase OS=Homo sapiens OX=9606 GN=SLPI PE=1 SV=2		SLPI	AGVC(Carbamidomethyl[C])PPKKSAQC(Carbamidomethyl[C])LR	1	SLPI_HUMAN Antileukoproteinase OS=Homo sapiens OX=9606 GN=SLPI PE=1 SV=2	0.00583296	0.00583296
Carbamidomethyl[C]	P03973	35	SLPI_HUMAN Antileukoproteinase OS=Homo sapiens OX=9606 GN=SLPI PE=1 SV=2		SLPI	AGVC(Carbamidomethyl[C])PPKKSAQC(Carbamidomethyl[C])LR SFKAGVC(Carbamidomethyl[C])PPKK	2	SLPI_HUMAN Antileukoproteinase OS=Homo sapiens OX=9606 GN=SLPI PE=1 SV=2	0.00583296 0.0983229	0.0520779
Carbamidomethyl[C]	P00441	7	SODC_HUMAN Superoxide dismutase [Cu-Zn] OS=Homo sapiens OX=9606 GN=SOD1 PE=1 SV=2		SOD1	AVC(Carbamidomethyl[C])VLKGDGPVQGIINFEQK	2	SODC_HUMAN Superoxide dismutase [Cu-Zn] OS=Homo sapiens OX=9606 GN=SOD1 PE=1 SV=2	0.00700605 0.148257	0.0776315
Carbamidomethyl[C]	Q12765	324	SCRN1_HUMAN Secernin-1 OS=Homo sapiens OX=9606 GN=SCRN1 PE=1 SV=2		SCRN1	TQSPC(Carbamidomethyl[C])FGDDDPAKKEPR	1	SCRN1_HUMAN Secernin-1 OS=Homo sapiens OX=9606 GN=SCRN1 PE=1 SV=2	0.00708954	0.00708954
Carbamidomethyl[C]	P09341	45	GROA_HUMAN Growth-regulated alpha protein OS=Homo sapiens OX=9606 GN=CXCL1 PE=1 SV=1		CXCL1	C(Carbamidomethyl[C])QC(Carbamidomethyl[C])LQTLQGIHPK	2	GROA_HUMAN Growth-regulated alpha protein OS=Homo sapiens OX=9606 GN=CXCL1 PE=1 SV=1	0.00746446 0.018093	0.0127787
Carbamidomethyl[C]	P09341	43	GROA_HUMAN Growth-regulated alpha protein OS=Homo sapiens OX=9606 GN=CXCL1 PE=1 SV=1		CXCL1	C(Carbamidomethyl[C])QC(Carbamidomethyl[C])LQTLQGIHPK	2	GROA_HUMAN Growth-regulated alpha protein OS=Homo sapiens OX=9606 GN=CXCL1 PE=1 SV=1	0.00746446 0.018093	0.0127787
Carbamidomethyl[C]	Q06830	173	PRDX1_HUMAN Peroxiredoxin-1 OS=Homo sapiens OX=9606 GN=PRDX1 PE=1 SV=1		PRDX1	LVQAFQFTDKHGEVC(Carbamidomethyl[C])PAGWKPGSDTIKPDVQK	3	PRDX1_HUMAN Peroxiredoxin-1 OS=Homo sapiens OX=9606 GN=PRDX1 PE=1 SV=1	0.00820624 0.0849302 0.114666	0.0849302
Carbamidomethyl[C]	P68371	12	TBB4B_HUMAN Tubulin beta-4B chain OS=Homo sapiens OX=9606 GN=TUBB4B PE=1 SV=1		TUBB4B	EIVHIQAGQC(Carbamidomethyl[C])GNQIGAK	2	TBB4B_HUMAN Tubulin beta-4B chain OS=Homo sapiens OX=9606 GN=TUBB4B PE=1 SV=1	0.00859732 0.353658	0.181128
Carbamidomethyl[C]	Q9Y6R7	432	FCGBP_HUMAN IgGFc-binding protein OS=Homo sapiens OX=9606 GN=FCGBP PE=1 SV=3		FCGBP	AIGYATAADC(Carbamidomethyl[C])GR	1	FCGBP_HUMAN IgGFc-binding protein OS=Homo sapiens OX=9606 GN=FCGBP PE=1 SV=3	0.00906256	0.00906256
Carbamidomethyl[C]	P17066	308	HSP76_HUMAN Heat shock 70 kDa protein 6 OS=Homo sapiens OX=9606 GN=HSPA6 PE=1 SV=2		HSPA6	ARFEELC(Carbamidomethyl[C])SDLFR	1	HSP76_HUMAN Heat shock 70 kDa protein 6 OS=Homo sapiens OX=9606 GN=HSPA6 PE=1 SV=2	0.00970559	0.00970559
Carbamidomethyl[C]	P0DMV8	306	HS71A_HUMAN Heat shock 70 kDa protein 1A OS=Homo sapiens OX=9606 GN=HSPA1A PE=1 SV=1	P0DMV9_306	HSPA1A	ARFEELC(Carbamidomethyl[C])SDLFR	1	HS71A_HUMAN Heat shock 70 kDa protein 1A OS=Homo sapiens OX=9606 GN=HSPA1A PE=1 SV=1	0.00970559	0.00970559
Carbamidomethyl[C]	Q16270	113	IBP7_HUMAN Insulin-like growth factor-binding protein 7 OS=Homo sapiens OX=9606 GN=IGFBP7 PE=1 SV=1		IGFBP7	AGAAAGGPGVSGVC(Carbamidomethyl[C])VC(Carbamidomethyl[C])K	1	IBP7_HUMAN Insulin-like growth factor-binding protein 7 OS=Homo sapiens OX=9606 GN=IGFBP7 PE=1 SV=1	0.0101211	0.0101211
Carbamidomethyl[C]	Q16270	111	IBP7_HUMAN Insulin-like growth factor-binding protein 7 OS=Homo sapiens OX=9606 GN=IGFBP7 PE=1 SV=1		IGFBP7	AGAAAGGPGVSGVC(Carbamidomethyl[C])VC(Carbamidomethyl[C])K	1	IBP7_HUMAN Insulin-like growth factor-binding protein 7 OS=Homo sapiens OX=9606 GN=IGFBP7 PE=1 SV=1	0.0101211	0.0101211
Carbamidomethyl[C]	P98088	5503	MUC5A_HUMAN Mucin-5AC OS=Homo sapiens OX=9606 GN=MUC5AC PE=1 SV=4		MUC5AC	KAC(Carbamidomethyl[C])PPLSC(Carbamidomethyl[C])SLDEAR	1	MUC5A_HUMAN Mucin-5AC OS=Homo sapiens OX=9606 GN=MUC5AC PE=1 SV=4	0.0101626	0.0101626
Carbamidomethyl[C]	P98088	5498	MUC5A_HUMAN Mucin-5AC OS=Homo sapiens OX=9606 GN=MUC5AC PE=1 SV=4		MUC5AC	KAC(Carbamidomethyl[C])PPLSC(Carbamidomethyl[C])SLDEAR	1	MUC5A_HUMAN Mucin-5AC OS=Homo sapiens OX=9606 GN=MUC5AC PE=1 SV=4	0.0101626	0.0101626
Carbamidomethyl[C]	P10768	243	ESTD_HUMAN S-formylglutathione hydrolase OS=Homo sapiens OX=9606 GN=ESD PE=1 SV=2		ESD	SYPGSQLDILIDQGKDDQFLLDGQLLPDNFIAAC(Carbamidomethyl[C])TEK	1	ESTD_HUMAN S-formylglutathione hydrolase OS=Homo sapiens OX=9606 GN=ESD PE=1 SV=2	0.0106936	0.0106936
Carbamidomethyl[C]	P00352	126	AL1A1_HUMAN Retinal dehydrogenase 1 OS=Homo sapiens OX=9606 GN=ALDH1A1 PE=1 SV=2		ALDH1A1	LYSNAYLNDLAGC(Carbamidomethyl[C])IK	1	AL1A1_HUMAN Retinal dehydrogenase 1 OS=Homo sapiens OX=9606 GN=ALDH1A1 PE=1 SV=2	0.0107244	0.0107244
Carbamidomethyl[C]	O95336	156	6PGL_HUMAN 6-phosphogluconolactonase OS=Homo sapiens OX=9606 GN=PGLS PE=1 SV=2		PGLS	QAFQGDSIPVFDLLILGVGPDGHTC(Carbamidomethyl[C])SLFPDHPLLQER	2	6PGL_HUMAN 6-phosphogluconolactonase OS=Homo sapiens OX=9606 GN=PGLS PE=1 SV=2	0.0109225 0.0420366	0.0264796
Carbamidomethyl[C]	P03973	72	SLPI_HUMAN Antileukoproteinase OS=Homo sapiens OX=9606 GN=SLPI PE=1 SV=2		SLPI	C(Carbamidomethyl[C])LDPVDTPNPTR C(Carbamidomethyl[C])LDPVDTPNPTRR	3	SLPI_HUMAN Antileukoproteinase OS=Homo sapiens OX=9606 GN=SLPI PE=1 SV=2	0.0115114 0.0361096 0.119441	0.0361096
Carbamidomethyl[C]	Q9HC84	783	MUC5B_HUMAN Mucin-5B OS=Homo sapiens OX=9606 GN=MUC5B PE=1 SV=3		MUC5B	LSC(Carbamidomethyl[C])LGASLQK	1	MUC5B_HUMAN Mucin-5B OS=Homo sapiens OX=9606 GN=MUC5B PE=1 SV=3	0.0116671	0.0116671
Carbamidomethyl[C]	Q9Y265	49	RUVB1_HUMAN RuvB-like 1 OS=Homo sapiens OX=9606 GN=RUVBL1 PE=1 SV=1		RUVBL1	EAC(Carbamidomethyl[C])GVIVELIK	2	RUVB1_HUMAN RuvB-like 1 OS=Homo sapiens OX=9606 GN=RUVBL1 PE=1 SV=1	0.0117969 0.0187613	0.0152791
Carbamidomethyl[C]	P30044	204	PRDX5_HUMAN Peroxiredoxin-5, mitochondrial OS=Homo sapiens OX=9606 GN=PRDX5 PE=1 SV=4		PRDX5	ALNVEPDGTGLTC(Carbamidomethyl[C])SLAPNIISQL	2	PRDX5_HUMAN Peroxiredoxin-5, mitochondrial OS=Homo sapiens OX=9606 GN=PRDX5 PE=1 SV=4	0.0118887 0.0129577	0.0124232
Carbamidomethyl[C]	P80188	195	NGAL_HUMAN Neutrophil gelatinase-associated lipocalin OS=Homo sapiens OX=9606 GN=LCN2 PE=1 SV=2		LCN2	SLGLPENHIVFPVPIDQC(Carbamidomethyl[C])IDG	2	NGAL_HUMAN Neutrophil gelatinase-associated lipocalin OS=Homo sapiens OX=9606 GN=LCN2 PE=1 SV=2	0.0119828 0.0164756	0.0142292
Carbamidomethyl[C]	P13693	28	TCTP_HUMAN Translationally-controlled tumor protein OS=Homo sapiens OX=9606 GN=TPT1 PE=1 SV=1		TPT1	EIADGLC(Carbamidomethyl[C])LEVEGK IREIADGLC(Carbamidomethyl[C])LEVEGK	2	TCTP_HUMAN Translationally-controlled tumor protein OS=Homo sapiens OX=9606 GN=TPT1 PE=1 SV=1	0.0124207 0.0297438	0.0210823
Carbamidomethyl[C]	P23528	39	COF1_HUMAN Cofilin-1 OS=Homo sapiens OX=9606 GN=CFL1 PE=1 SV=3		CFL1	C(Carbamidomethyl[C])LSEDKKNIILEEGKEILVGDVGQTVDDPYATFVK	1	COF1_HUMAN Cofilin-1 OS=Homo sapiens OX=9606 GN=CFL1 PE=1 SV=3	0.0124929	0.0124929
Carbamidomethyl[C]	P62873	25	GBB1_HUMAN Guanine nucleotide-binding protein G(I)/G(S)/G(T) subunit beta-1 OS=Homo sapiens OX=9606 GN=GNB1 PE=1 SV=3		GNB1	KAC(Carbamidomethyl[C])ADATLSQITNNIDPVGR	1	GBB1_HUMAN Guanine nucleotide-binding protein G(I)/G(S)/G(T) subunit beta-1 OS=Homo sapiens OX=9606 GN=GNB1 PE=1 SV=3	0.0125685	0.0125685
Carbamidomethyl[C]	P12814	332	ACTN1_HUMAN Alpha-actinin-1 OS=Homo sapiens OX=9606 GN=ACTN1 PE=1 SV=2		ACTN1	C(Carbamidomethyl[C])QLEINFNTLQTK	1	ACTN1_HUMAN Alpha-actinin-1 OS=Homo sapiens OX=9606 GN=ACTN1 PE=1 SV=2	0.0136245	0.0136245
Carbamidomethyl[C]	O43707	351	ACTN4_HUMAN Alpha-actinin-4 OS=Homo sapiens OX=9606 GN=ACTN4 PE=1 SV=2		ACTN4	C(Carbamidomethyl[C])QLEINFNTLQTK	1	ACTN4_HUMAN Alpha-actinin-4 OS=Homo sapiens OX=9606 GN=ACTN4 PE=1 SV=2	0.0136245	0.0136245
Carbamidomethyl[C]	P06733	119	ENOA_HUMAN Alpha-enolase OS=Homo sapiens OX=9606 GN=ENO1 PE=1 SV=2		ENO1	SKFGANAILGVSLAVC(Carbamidomethyl[C])K FGANAILGVSLAVC(Carbamidomethyl[C])K	2	ENOA_HUMAN Alpha-enolase OS=Homo sapiens OX=9606 GN=ENO1 PE=1 SV=2	0.0141351 0.136231	0.0751831
Carbamidomethyl[C]	P09104	119	ENOG_HUMAN Gamma-enolase OS=Homo sapiens OX=9606 GN=ENO2 PE=1 SV=3		ENO2	SKFGANAILGVSLAVC(Carbamidomethyl[C])K FGANAILGVSLAVC(Carbamidomethyl[C])K	2	ENOG_HUMAN Gamma-enolase OS=Homo sapiens OX=9606 GN=ENO2 PE=1 SV=3	0.0141351 0.136231	0.0751831
Carbamidomethyl[C]	P59910	155	DJB13_HUMAN DnaJ homolog subfamily B member 13 OS=Homo sapiens OX=9606 GN=DNAJB13 PE=1 SV=1		DNAJB13	DLYLSLEDLFFGC(Carbamidomethyl[C])TK	1	DJB13_HUMAN DnaJ homolog subfamily B member 13 OS=Homo sapiens OX=9606 GN=DNAJB13 PE=1 SV=1	0.0146614	0.0146614
Carbamidomethyl[C]	P50995	226	ANX11_HUMAN Annexin A11 OS=Homo sapiens OX=9606 GN=ANXA11 PE=1 SV=1		ANXA11	GFGTDEQAIIDC(Carbamidomethyl[C])LGSR	1	ANX11_HUMAN Annexin A11 OS=Homo sapiens OX=9606 GN=ANXA11 PE=1 SV=1	0.0151361	0.0151361
Carbamidomethyl[C]	P01024	1537	CO3_HUMAN Complement C3 OS=Homo sapiens OX=9606 GN=C3 PE=1 SV=2		C3	SDDKVTLEERLDKAC(Carbamidomethyl[C])EPGVDYVYK	2	CO3_HUMAN Complement C3 OS=Homo sapiens OX=9606 GN=C3 PE=1 SV=2	0.0154136 0.0501474	0.0327805
Carbamidomethyl[C]	Q8IYT3	58	CC170_HUMAN Coiled-coil domain-containing protein 170 OS=Homo sapiens OX=9606 GN=CCDC170 PE=1 SV=3		CCDC170	SELAATLVKFEC(Carbamidomethyl[C])AQSELQDLR	1	CC170_HUMAN Coiled-coil domain-containing protein 170 OS=Homo sapiens OX=9606 GN=CCDC170 PE=1 SV=3	0.0163218	0.0163218
Carbamidomethyl[C]	Q71DI3	111	H32_HUMAN Histone H3.2 OS=Homo sapiens OX=9606 GN=H3C15 PE=1 SV=3		H3C15	FQSSAVMALQEASEAYLVGLFEDTNLC(Carbamidomethyl[C])AIHAK	1	H32_HUMAN Histone H3.2 OS=Homo sapiens OX=9606 GN=H3C15 PE=1 SV=3	0.0167009	0.0167009
Carbamidomethyl[C]	Q9HC84	608	MUC5B_HUMAN Mucin-5B OS=Homo sapiens OX=9606 GN=MUC5B PE=1 SV=3		MUC5B	NSFEDPC(Carbamidomethyl[C])SLSVENENYAR	1	MUC5B_HUMAN Mucin-5B OS=Homo sapiens OX=9606 GN=MUC5B PE=1 SV=3	0.0177108	0.0177108
Carbamidomethyl[C]	P01833	279	PIGR_HUMAN Polymeric immunoglobulin receptor OS=Homo sapiens OX=9606 GN=PIGR PE=1 SV=4		PIGR	QSSGENC(Carbamidomethyl[C])DVVVNTLGK	1	PIGR_HUMAN Polymeric immunoglobulin receptor OS=Homo sapiens OX=9606 GN=PIGR PE=1 SV=4	0.0187781	0.0187781
Carbamidomethyl[C]	P40925	137	MDHC_HUMAN Malate dehydrogenase, cytoplasmic OS=Homo sapiens OX=9606 GN=MDH1 PE=1 SV=4		MDH1	VIVVGNPANTNC(Carbamidomethyl[C])LTASK	1	MDHC_HUMAN Malate dehydrogenase, cytoplasmic OS=Homo sapiens OX=9606 GN=MDH1 PE=1 SV=4	0.0193389	0.0193389
Carbamidomethyl[C]	P11142	603	HSP7C_HUMAN Heat shock cognate 71 kDa protein OS=Homo sapiens OX=9606 GN=HSPA8 PE=1 SV=1		HSPA8	VC(Carbamidomethyl[C])NPIITK	1	HSP7C_HUMAN Heat shock cognate 71 kDa protein OS=Homo sapiens OX=9606 GN=HSPA8 PE=1 SV=1	0.0194938	0.0194938
Carbamidomethyl[C]	Q01469	87	FABP5_HUMAN Fatty acid-binding protein 5 OS=Homo sapiens OX=9606 GN=FABP5 PE=1 SV=3		FABP5	TQTVC(Carbamidomethyl[C])NFTDGALVQHQEWDGKESTITR	1	FABP5_HUMAN Fatty acid-binding protein 5 OS=Homo sapiens OX=9606 GN=FABP5 PE=1 SV=3	0.0197712	0.0197712
Carbamidomethyl[C]	P00751	292	CFAB_HUMAN Complement factor B OS=Homo sapiens OX=9606 GN=CFB PE=1 SV=2		CFB	C(Carbamidomethyl[C])LVNLIEK	1	CFAB_HUMAN Complement factor B OS=Homo sapiens OX=9606 GN=CFB PE=1 SV=2	0.0207096	0.0207096
Carbamidomethyl[C]	P55072	77	TERA_HUMAN Transitional endoplasmic reticulum ATPase OS=Homo sapiens OX=9606 GN=VCP PE=1 SV=4		VCP	EAVC(Carbamidomethyl[C])IVLSDDTC(Carbamidomethyl[C])SDEKIR	1	TERA_HUMAN Transitional endoplasmic reticulum ATPase OS=Homo sapiens OX=9606 GN=VCP PE=1 SV=4	0.0209624	0.0209624
Carbamidomethyl[C]	P55072	69	TERA_HUMAN Transitional endoplasmic reticulum ATPase OS=Homo sapiens OX=9606 GN=VCP PE=1 SV=4		VCP	EAVC(Carbamidomethyl[C])IVLSDDTC(Carbamidomethyl[C])SDEKIR	1	TERA_HUMAN Transitional endoplasmic reticulum ATPase OS=Homo sapiens OX=9606 GN=VCP PE=1 SV=4	0.0209624	0.0209624
Carbamidomethyl[C]	P31949	13	S10AB_HUMAN Protein S100-A11 OS=Homo sapiens OX=9606 GN=S100A11 PE=1 SV=2		S100A11	ISSPTETERC(Carbamidomethyl[C])IESLIAVFQK	1	S10AB_HUMAN Protein S100-A11 OS=Homo sapiens OX=9606 GN=S100A11 PE=1 SV=2	0.0242124	0.0242124
Carbamidomethyl[C]	O60635	200	TSN1_HUMAN Tetraspanin-1 OS=Homo sapiens OX=9606 GN=TSPAN1 PE=1 SV=2		TSPAN1	AHDQKVEGC(Carbamidomethyl[C])FNQLLYDIR	2	TSN1_HUMAN Tetraspanin-1 OS=Homo sapiens OX=9606 GN=TSPAN1 PE=1 SV=2	0.0242786 0.0283935	0.026336
Carbamidomethyl[C]	P08118	93	MSMB_HUMAN Beta-microseminoprotein OS=Homo sapiens OX=9606 GN=MSMB PE=1 SV=1		MSMB	IFKKEDC(Carbamidomethyl[C])KYIVVEK KEDC(Carbamidomethyl[C])KYIVVEK	5	MSMB_HUMAN Beta-microseminoprotein OS=Homo sapiens OX=9606 GN=MSMB PE=1 SV=1	0.0243223 0.0924115 0.104839 0.109145 0.290035	0.104839
Carbamidomethyl[C]	P21964	145	COMT_HUMAN Catechol O-methyltransferase OS=Homo sapiens OX=9606 GN=COMT PE=1 SV=2		COMT	LITIEINPDC(Carbamidomethyl[C])AAITQR	1	COMT_HUMAN Catechol O-methyltransferase OS=Homo sapiens OX=9606 GN=COMT PE=1 SV=2	0.0270723	0.0270723
Carbamidomethyl[C]	P22392	109	NDKB_HUMAN Nucleoside diphosphate kinase B OS=Homo sapiens OX=9606 GN=NME2 PE=1 SV=1		NME2	GDFC(Carbamidomethyl[C])IQVGR	2	NDKB_HUMAN Nucleoside diphosphate kinase B OS=Homo sapiens OX=9606 GN=NME2 PE=1 SV=1	0.0283464 0.0459834	0.0371649
Carbamidomethyl[C]	Q08380	561	LG3BP_HUMAN Galectin-3-binding protein OS=Homo sapiens OX=9606 GN=LGALS3BP PE=1 SV=1		LGALS3BP	STSSFPC(Carbamidomethyl[C])PAGHFNGFR	1	LG3BP_HUMAN Galectin-3-binding protein OS=Homo sapiens OX=9606 GN=LGALS3BP PE=1 SV=1	0.0286053	0.0286053
Carbamidomethyl[C]	P01833	110	PIGR_HUMAN Polymeric immunoglobulin receptor OS=Homo sapiens OX=9606 GN=PIGR PE=1 SV=4		PIGR	C(Carbamidomethyl[C])GLGINSR YKC(Carbamidomethyl[C])GLGINSR	4	PIGR_HUMAN Polymeric immunoglobulin receptor OS=Homo sapiens OX=9606 GN=PIGR PE=1 SV=4	0.0297487 0.0320169 0.0607617 0.290352	0.0463893
Carbamidomethyl[C]	O95831	317	AIFM1_HUMAN Apoptosis-inducing factor 1, mitochondrial OS=Homo sapiens OX=9606 GN=AIFM1 PE=1 SV=1		AIFM1	SITIIGGGFLGSELAC(Carbamidomethyl[C])ALGR	1	AIFM1_HUMAN Apoptosis-inducing factor 1, mitochondrial OS=Homo sapiens OX=9606 GN=AIFM1 PE=1 SV=1	0.0303994	0.0303994
Carbamidomethyl[C]	Q9HC84	5376	MUC5B_HUMAN Mucin-5B OS=Homo sapiens OX=9606 GN=MUC5B PE=1 SV=3		MUC5B	VYKPC(Carbamidomethyl[C])GPIQPATC(Carbamidomethyl[C])NSR	1	MUC5B_HUMAN Mucin-5B OS=Homo sapiens OX=9606 GN=MUC5B PE=1 SV=3	0.0309012	0.0309012
Carbamidomethyl[C]	Q9HC84	5368	MUC5B_HUMAN Mucin-5B OS=Homo sapiens OX=9606 GN=MUC5B PE=1 SV=3		MUC5B	VYKPC(Carbamidomethyl[C])GPIQPATC(Carbamidomethyl[C])NSR	1	MUC5B_HUMAN Mucin-5B OS=Homo sapiens OX=9606 GN=MUC5B PE=1 SV=3	0.0309012	0.0309012
Carbamidomethyl[C]	P55072	105	TERA_HUMAN Transitional endoplasmic reticulum ATPase OS=Homo sapiens OX=9606 GN=VCP PE=1 SV=4		VCP	VRLGDVISIQPC(Carbamidomethyl[C])PDVK LGDVISIQPC(Carbamidomethyl[C])PDVK	3	TERA_HUMAN Transitional endoplasmic reticulum ATPase OS=Homo sapiens OX=9606 GN=VCP PE=1 SV=4	0.0345622 0.128723 0.134736	0.128723
Carbamidomethyl[C]	P06733	339	ENOA_HUMAN Alpha-enolase OS=Homo sapiens OX=9606 GN=ENO1 PE=1 SV=2		ENO1	SC(Carbamidomethyl[C])NC(Carbamidomethyl[C])LLLK	1	ENOA_HUMAN Alpha-enolase OS=Homo sapiens OX=9606 GN=ENO1 PE=1 SV=2	0.0367318	0.0367318
Carbamidomethyl[C]	P06733	337	ENOA_HUMAN Alpha-enolase OS=Homo sapiens OX=9606 GN=ENO1 PE=1 SV=2		ENO1	SC(Carbamidomethyl[C])NC(Carbamidomethyl[C])LLLK	1	ENOA_HUMAN Alpha-enolase OS=Homo sapiens OX=9606 GN=ENO1 PE=1 SV=2	0.0367318	0.0367318
Carbamidomethyl[C]	O75369	1952	FLNB_HUMAN Filamin-B OS=Homo sapiens OX=9606 GN=FLNB PE=1 SV=2		FLNB	LGSAADFLLDISETDLSSLTASIKAPSGRDEPC(Carbamidomethyl[C])LLK	1	FLNB_HUMAN Filamin-B OS=Homo sapiens OX=9606 GN=FLNB PE=1 SV=2	0.0376944	0.0376944
Carbamidomethyl[C]	P07195	294	LDHB_HUMAN L-lactate dehydrogenase B chain OS=Homo sapiens OX=9606 GN=LDHB PE=1 SV=2		LDHB	GMYGIENEVFLSLPC(Carbamidomethyl[C])ILNAR	1	LDHB_HUMAN L-lactate dehydrogenase B chain OS=Homo sapiens OX=9606 GN=LDHB PE=1 SV=2	0.0413248	0.0413248
Carbamidomethyl[C]	Q9HC84	712	MUC5B_HUMAN Mucin-5B OS=Homo sapiens OX=9606 GN=MUC5B PE=1 SV=3		MUC5B	YAYVVDAC(Carbamidomethyl[C])QPTC(Carbamidomethyl[C])R	1	MUC5B_HUMAN Mucin-5B OS=Homo sapiens OX=9606 GN=MUC5B PE=1 SV=3	0.0427257	0.0427257
Carbamidomethyl[C]	Q9HC84	708	MUC5B_HUMAN Mucin-5B OS=Homo sapiens OX=9606 GN=MUC5B PE=1 SV=3		MUC5B	YAYVVDAC(Carbamidomethyl[C])QPTC(Carbamidomethyl[C])R	1	MUC5B_HUMAN Mucin-5B OS=Homo sapiens OX=9606 GN=MUC5B PE=1 SV=3	0.0427257	0.0427257
Carbamidomethyl[C]	Q04828	206	AK1C1_HUMAN Aldo-keto reductase family 1 member C1 OS=Homo sapiens OX=9606 GN=AKR1C1 PE=1 SV=1		AKR1C1	KLLDFC(Carbamidomethyl[C])K	1	AK1C1_HUMAN Aldo-keto reductase family 1 member C1 OS=Homo sapiens OX=9606 GN=AKR1C1 PE=1 SV=1	0.043292	0.043292
Carbamidomethyl[C]	P52895	206	AK1C2_HUMAN Aldo-keto reductase family 1 member C2 OS=Homo sapiens OX=9606 GN=AKR1C2 PE=1 SV=3		AKR1C2	KLLDFC(Carbamidomethyl[C])K	1	AK1C2_HUMAN Aldo-keto reductase family 1 member C2 OS=Homo sapiens OX=9606 GN=AKR1C2 PE=1 SV=3	0.043292	0.043292
Carbamidomethyl[C]	P42330	206	AK1C3_HUMAN Aldo-keto reductase family 1 member C3 OS=Homo sapiens OX=9606 GN=AKR1C3 PE=1 SV=4		AKR1C3	KLLDFC(Carbamidomethyl[C])K	1	AK1C3_HUMAN Aldo-keto reductase family 1 member C3 OS=Homo sapiens OX=9606 GN=AKR1C3 PE=1 SV=4	0.043292	0.043292
Carbamidomethyl[C]	O00299	178	CLIC1_HUMAN Chloride intracellular channel protein 1 OS=Homo sapiens OX=9606 GN=CLIC1 PE=1 SV=4		CLIC1	KFLDGNELTLADC(Carbamidomethyl[C])NLLPK	2	CLIC1_HUMAN Chloride intracellular channel protein 1 OS=Homo sapiens OX=9606 GN=CLIC1 PE=1 SV=4	0.0437135 0.0538474	0.0487805
Carbamidomethyl[C]	P00450	534	CERU_HUMAN Ceruloplasmin OS=Homo sapiens OX=9606 GN=CP PE=1 SV=1		CP	EVGPTNADPVC(Carbamidomethyl[C])LAK	1	CERU_HUMAN Ceruloplasmin OS=Homo sapiens OX=9606 GN=CP PE=1 SV=1	0.0455937	0.0455937
Carbamidomethyl[C]	P00558	99	PGK1_HUMAN Phosphoglycerate kinase 1 OS=Homo sapiens OX=9606 GN=PGK1 PE=1 SV=3		PGK1	SLLGKDVLFLKDC(Carbamidomethyl[C])VGPEVEK	1	PGK1_HUMAN Phosphoglycerate kinase 1 OS=Homo sapiens OX=9606 GN=PGK1 PE=1 SV=3	0.0461786	0.0461786
Carbamidomethyl[C]	P61769	45	B2MG_HUMAN Beta-2-microglobulin OS=Homo sapiens OX=9606 GN=B2M PE=1 SV=1		B2M	SNFLNC(Carbamidomethyl[C])YVSGFHPSDIEVDLLK	1	B2MG_HUMAN Beta-2-microglobulin OS=Homo sapiens OX=9606 GN=B2M PE=1 SV=1	0.047332	0.047332
Carbamidomethyl[C]	P04040	377	CATA_HUMAN Catalase OS=Homo sapiens OX=9606 GN=CAT PE=1 SV=3		CAT	LGPNYLHIPVNC(Carbamidomethyl[C])PYR	1	CATA_HUMAN Catalase OS=Homo sapiens OX=9606 GN=CAT PE=1 SV=3	0.0481865	0.0481865
Carbamidomethyl[C]	P50238	7	CRIP1_HUMAN Cysteine-rich protein 1 OS=Homo sapiens OX=9606 GN=CRIP1 PE=1 SV=3		CRIP1	C(Carbamidomethyl[C])NKEVYFAER	1	CRIP1_HUMAN Cysteine-rich protein 1 OS=Homo sapiens OX=9606 GN=CRIP1 PE=1 SV=3	0.0482912	0.0482912
Carbamidomethyl[C]	P03973	126	SLPI_HUMAN Antileukoproteinase OS=Homo sapiens OX=9606 GN=SLPI PE=1 SV=2		SLPI	SC(Carbamidomethyl[C])VSPVKA	1	SLPI_HUMAN Antileukoproteinase OS=Homo sapiens OX=9606 GN=SLPI PE=1 SV=2	0.0485977	0.0485977
Carbamidomethyl[C]	P30838	229	AL3A1_HUMAN Aldehyde dehydrogenase, dimeric NADP-preferring OS=Homo sapiens OX=9606 GN=ALDH3A1 PE=1 SV=3		ALDH3A1	SPC(Carbamidomethyl[C])YVDKNC(Carbamidomethyl[C])DLDVAC(Carbamidomethyl[C])RR	1	AL3A1_HUMAN Aldehyde dehydrogenase, dimeric NADP-preferring OS=Homo sapiens OX=9606 GN=ALDH3A1 PE=1 SV=3	0.0508132	0.0508132
Carbamidomethyl[C]	P30838	223	AL3A1_HUMAN Aldehyde dehydrogenase, dimeric NADP-preferring OS=Homo sapiens OX=9606 GN=ALDH3A1 PE=1 SV=3		ALDH3A1	SPC(Carbamidomethyl[C])YVDKNC(Carbamidomethyl[C])DLDVAC(Carbamidomethyl[C])RR	1	AL3A1_HUMAN Aldehyde dehydrogenase, dimeric NADP-preferring OS=Homo sapiens OX=9606 GN=ALDH3A1 PE=1 SV=3	0.0508132	0.0508132
Carbamidomethyl[C]	P30838	217	AL3A1_HUMAN Aldehyde dehydrogenase, dimeric NADP-preferring OS=Homo sapiens OX=9606 GN=ALDH3A1 PE=1 SV=3		ALDH3A1	SPC(Carbamidomethyl[C])YVDKNC(Carbamidomethyl[C])DLDVAC(Carbamidomethyl[C])RR	1	AL3A1_HUMAN Aldehyde dehydrogenase, dimeric NADP-preferring OS=Homo sapiens OX=9606 GN=ALDH3A1 PE=1 SV=3	0.0508132	0.0508132
Carbamidomethyl[C]	P08603	416	CFAH_HUMAN Complement factor H OS=Homo sapiens OX=9606 GN=CFH PE=1 SV=4		CFH	SIDVAC(Carbamidomethyl[C])HPGYALPK	1	CFAH_HUMAN Complement factor H OS=Homo sapiens OX=9606 GN=CFH PE=1 SV=4	0.0530501	0.0530501
Carbamidomethyl[C]	Q3ZCM7	354	TBB8_HUMAN Tubulin beta-8 chain OS=Homo sapiens OX=9606 GN=TUBB8 PE=1 SV=2		TUBB8	TAVC(Carbamidomethyl[C])DIPPR TAVC(Carbamidomethyl[C])DIPPRGLK	4	TBB8_HUMAN Tubulin beta-8 chain OS=Homo sapiens OX=9606 GN=TUBB8 PE=1 SV=2	0.0612785 0.105014 0.121331 0.167873	0.113172
Carbamidomethyl[C]	A6NNZ2	354	TBB8B_HUMAN Tubulin beta 8B OS=Homo sapiens OX=9606 GN=TUBB8B PE=1 SV=1		TUBB8B	TAVC(Carbamidomethyl[C])DIPPR TAVC(Carbamidomethyl[C])DIPPRGLK	4	TBB8B_HUMAN Tubulin beta 8B OS=Homo sapiens OX=9606 GN=TUBB8B PE=1 SV=1	0.0612785 0.105014 0.121331 0.167873	0.113172
Carbamidomethyl[C]	P07437	354	TBB5_HUMAN Tubulin beta chain OS=Homo sapiens OX=9606 GN=TUBB PE=1 SV=2		TUBB	TAVC(Carbamidomethyl[C])DIPPR TAVC(Carbamidomethyl[C])DIPPRGLK	4	TBB5_HUMAN Tubulin beta chain OS=Homo sapiens OX=9606 GN=TUBB PE=1 SV=2	0.0612785 0.105014 0.121331 0.167873	0.113172
Carbamidomethyl[C]	Q9BVA1	354	TBB2B_HUMAN Tubulin beta-2B chain OS=Homo sapiens OX=9606 GN=TUBB2B PE=1 SV=1		TUBB2B	TAVC(Carbamidomethyl[C])DIPPR TAVC(Carbamidomethyl[C])DIPPRGLK	4	TBB2B_HUMAN Tubulin beta-2B chain OS=Homo sapiens OX=9606 GN=TUBB2B PE=1 SV=1	0.0612785 0.105014 0.121331 0.167873	0.113172
Carbamidomethyl[C]	Q13885	354	TBB2A_HUMAN Tubulin beta-2A chain OS=Homo sapiens OX=9606 GN=TUBB2A PE=1 SV=1		TUBB2A	TAVC(Carbamidomethyl[C])DIPPR TAVC(Carbamidomethyl[C])DIPPRGLK	4	TBB2A_HUMAN Tubulin beta-2A chain OS=Homo sapiens OX=9606 GN=TUBB2A PE=1 SV=1	0.0612785 0.105014 0.121331 0.167873	0.113172
Carbamidomethyl[C]	P68371	354	TBB4B_HUMAN Tubulin beta-4B chain OS=Homo sapiens OX=9606 GN=TUBB4B PE=1 SV=1		TUBB4B	TAVC(Carbamidomethyl[C])DIPPR TAVC(Carbamidomethyl[C])DIPPRGLK	4	TBB4B_HUMAN Tubulin beta-4B chain OS=Homo sapiens OX=9606 GN=TUBB4B PE=1 SV=1	0.0612785 0.105014 0.121331 0.167873	0.113172
Carbamidomethyl[C]	P00352	186	AL1A1_HUMAN Retinal dehydrogenase 1 OS=Homo sapiens OX=9606 GN=ALDH1A1 PE=1 SV=2		ALDH1A1	IGPALSC(Carbamidomethyl[C])GNTVVVKPAEQTPLTALHVASLIK	1	AL1A1_HUMAN Retinal dehydrogenase 1 OS=Homo sapiens OX=9606 GN=ALDH1A1 PE=1 SV=2	0.066366	0.066366
Carbamidomethyl[C]	P80188	107	NGAL_HUMAN Neutrophil gelatinase-associated lipocalin OS=Homo sapiens OX=9606 GN=LCN2 PE=1 SV=2		LCN2	TFVPGC(Carbamidomethyl[C])QPGEFTLGNIK	2	NGAL_HUMAN Neutrophil gelatinase-associated lipocalin OS=Homo sapiens OX=9606 GN=LCN2 PE=1 SV=2	0.0670027 0.363173	0.215088
Carbamidomethyl[C]	Q9HC84	1096	MUC5B_HUMAN Mucin-5B OS=Homo sapiens OX=9606 GN=MUC5B PE=1 SV=3		MUC5B	QC(Carbamidomethyl[C])SILHGPTFAAC(Carbamidomethyl[C])R	1	MUC5B_HUMAN Mucin-5B OS=Homo sapiens OX=9606 GN=MUC5B PE=1 SV=3	0.0689719	0.0689719
Carbamidomethyl[C]	Q9HC84	1085	MUC5B_HUMAN Mucin-5B OS=Homo sapiens OX=9606 GN=MUC5B PE=1 SV=3		MUC5B	QC(Carbamidomethyl[C])SILHGPTFAAC(Carbamidomethyl[C])R	1	MUC5B_HUMAN Mucin-5B OS=Homo sapiens OX=9606 GN=MUC5B PE=1 SV=3	0.0689719	0.0689719
Carbamidomethyl[C]	P01833	395	PIGR_HUMAN Polymeric immunoglobulin receptor OS=Homo sapiens OX=9606 GN=PIGR PE=1 SV=4		PIGR	C(Carbamidomethyl[C])PLLVDSEGWVK	1	PIGR_HUMAN Polymeric immunoglobulin receptor OS=Homo sapiens OX=9606 GN=PIGR PE=1 SV=4	0.0721401	0.0721401
Carbamidomethyl[C]	P07203	202	GPX1_HUMAN Glutathione peroxidase 1 OS=Homo sapiens OX=9606 GN=GPX1 PE=1 SV=4		GPX1	RFQTIDIEPDIEALLSQGPSC(Carbamidomethyl[C])A	1	GPX1_HUMAN Glutathione peroxidase 1 OS=Homo sapiens OX=9606 GN=GPX1 PE=1 SV=4	0.0791589	0.0791589
Carbamidomethyl[C]	P30041	47	PRDX6_HUMAN Peroxiredoxin-6 OS=Homo sapiens OX=9606 GN=PRDX6 PE=1 SV=3		PRDX6	DFTPVC(Carbamidomethyl[C])TTELGR	1	PRDX6_HUMAN Peroxiredoxin-6 OS=Homo sapiens OX=9606 GN=PRDX6 PE=1 SV=3	0.0857067	0.0857067
Carbamidomethyl[C]	P00450	900	CERU_HUMAN Ceruloplasmin OS=Homo sapiens OX=9606 GN=CP PE=1 SV=1		CP	DLYSGLIGPLIVC(Carbamidomethyl[C])R	1	CERU_HUMAN Ceruloplasmin OS=Homo sapiens OX=9606 GN=CP PE=1 SV=1	0.0875782	0.0875782
Carbamidomethyl[C]	P01833	520	PIGR_HUMAN Polymeric immunoglobulin receptor OS=Homo sapiens OX=9606 GN=PIGR PE=1 SV=4		PIGR	AFVNC(Carbamidomethyl[C])DENSR	1	PIGR_HUMAN Polymeric immunoglobulin receptor OS=Homo sapiens OX=9606 GN=PIGR PE=1 SV=4	0.0890833	0.0890833
Carbamidomethyl[C]	P31930	410	QCR1_HUMAN Cytochrome b-c1 complex subunit 1, mitochondrial OS=Homo sapiens OX=9606 GN=UQCRC1 PE=1 SV=3		UQCRC1	NALVSHLDGTTPVC(Carbamidomethyl[C])EDIGR	1	QCR1_HUMAN Cytochrome b-c1 complex subunit 1, mitochondrial OS=Homo sapiens OX=9606 GN=UQCRC1 PE=1 SV=3	0.0902136	0.0902136
Carbamidomethyl[C]	P53634	331	CATC_HUMAN Dipeptidyl peptidase 1 OS=Homo sapiens OX=9606 GN=CTSC PE=1 SV=2		CTSC	YAQDFGLVEEAC(Carbamidomethyl[C])FPYTGTDSPC(Carbamidomethyl[C])K	1	CATC_HUMAN Dipeptidyl peptidase 1 OS=Homo sapiens OX=9606 GN=CTSC PE=1 SV=2	0.0906083	0.0906083
Carbamidomethyl[C]	P53634	321	CATC_HUMAN Dipeptidyl peptidase 1 OS=Homo sapiens OX=9606 GN=CTSC PE=1 SV=2		CTSC	YAQDFGLVEEAC(Carbamidomethyl[C])FPYTGTDSPC(Carbamidomethyl[C])K	1	CATC_HUMAN Dipeptidyl peptidase 1 OS=Homo sapiens OX=9606 GN=CTSC PE=1 SV=2	0.0906083	0.0906083
Carbamidomethyl[C]	P17931	173	LEG3_HUMAN Galectin-3 OS=Homo sapiens OX=9606 GN=LGALS3 PE=1 SV=5		LGALS3	VIVC(Carbamidomethyl[C])NTK	1	LEG3_HUMAN Galectin-3 OS=Homo sapiens OX=9606 GN=LGALS3 PE=1 SV=5	0.0912763	0.0912763
Carbamidomethyl[C]	P00441	147	SODC_HUMAN Superoxide dismutase [Cu-Zn] OS=Homo sapiens OX=9606 GN=SOD1 PE=1 SV=2		SOD1	LAC(Carbamidomethyl[C])GVIGIAQ	1	SODC_HUMAN Superoxide dismutase [Cu-Zn] OS=Homo sapiens OX=9606 GN=SOD1 PE=1 SV=2	0.097549	0.097549
Carbamidomethyl[C]	Q9HC84	5705	MUC5B_HUMAN Mucin-5B OS=Homo sapiens OX=9606 GN=MUC5B PE=1 SV=3		MUC5B	YSAEAQAMQHQC(Carbamidomethyl[C])TC(Carbamidomethyl[C])C(Carbamidomethyl[C])QER	1	MUC5B_HUMAN Mucin-5B OS=Homo sapiens OX=9606 GN=MUC5B PE=1 SV=3	0.102024	0.102024
Carbamidomethyl[C]	Q9HC84	5704	MUC5B_HUMAN Mucin-5B OS=Homo sapiens OX=9606 GN=MUC5B PE=1 SV=3		MUC5B	YSAEAQAMQHQC(Carbamidomethyl[C])TC(Carbamidomethyl[C])C(Carbamidomethyl[C])QER	1	MUC5B_HUMAN Mucin-5B OS=Homo sapiens OX=9606 GN=MUC5B PE=1 SV=3	0.102024	0.102024
Carbamidomethyl[C]	Q9HC84	5702	MUC5B_HUMAN Mucin-5B OS=Homo sapiens OX=9606 GN=MUC5B PE=1 SV=3		MUC5B	YSAEAQAMQHQC(Carbamidomethyl[C])TC(Carbamidomethyl[C])C(Carbamidomethyl[C])QER	1	MUC5B_HUMAN Mucin-5B OS=Homo sapiens OX=9606 GN=MUC5B PE=1 SV=3	0.102024	0.102024
Carbamidomethyl[C]	P10809	447	CH60_HUMAN 60 kDa heat shock protein, mitochondrial OS=Homo sapiens OX=9606 GN=HSPD1 PE=1 SV=2		HSPD1	C(Carbamidomethyl[C])IPALDSLTPANEDQKIGIEIIKR	2	CH60_HUMAN 60 kDa heat shock protein, mitochondrial OS=Homo sapiens OX=9606 GN=HSPD1 PE=1 SV=2	0.102338 0.22059	0.161464
Carbamidomethyl[C]	Q9Y6R7	1003	FCGBP_HUMAN IgGFc-binding protein OS=Homo sapiens OX=9606 GN=FCGBP PE=1 SV=3		FCGBP	VTAKVPSSYAEALC(Carbamidomethyl[C])GLC(Carbamidomethyl[C])GNFNGDPADDLALR	1	FCGBP_HUMAN IgGFc-binding protein OS=Homo sapiens OX=9606 GN=FCGBP PE=1 SV=3	0.10505	0.10505
Carbamidomethyl[C]	Q9Y6R7	1000	FCGBP_HUMAN IgGFc-binding protein OS=Homo sapiens OX=9606 GN=FCGBP PE=1 SV=3		FCGBP	VTAKVPSSYAEALC(Carbamidomethyl[C])GLC(Carbamidomethyl[C])GNFNGDPADDLALR	1	FCGBP_HUMAN IgGFc-binding protein OS=Homo sapiens OX=9606 GN=FCGBP PE=1 SV=3	0.10505	0.10505
Carbamidomethyl[C]	Q9Y6R7	472	FCGBP_HUMAN IgGFc-binding protein OS=Homo sapiens OX=9606 GN=FCGBP PE=1 SV=3		FCGBP	AGC(Carbamidomethyl[C])VAESTAVC(Carbamidomethyl[C])R	1	FCGBP_HUMAN IgGFc-binding protein OS=Homo sapiens OX=9606 GN=FCGBP PE=1 SV=3	0.105878	0.105878
Carbamidomethyl[C]	Q9Y6R7	464	FCGBP_HUMAN IgGFc-binding protein OS=Homo sapiens OX=9606 GN=FCGBP PE=1 SV=3		FCGBP	AGC(Carbamidomethyl[C])VAESTAVC(Carbamidomethyl[C])R	1	FCGBP_HUMAN IgGFc-binding protein OS=Homo sapiens OX=9606 GN=FCGBP PE=1 SV=3	0.105878	0.105878
Carbamidomethyl[C]	P08118	22	MSMB_HUMAN Beta-microseminoprotein OS=Homo sapiens OX=9606 GN=MSMB PE=1 SV=1		MSMB	SC(Carbamidomethyl[C])YFIPNEGVPGDSTR SC(Carbamidomethyl[C])YFIPNEGVPGDSTRK	2	MSMB_HUMAN Beta-microseminoprotein OS=Homo sapiens OX=9606 GN=MSMB PE=1 SV=1	0.107845 0.233229	0.170537
Carbamidomethyl[C]	O00299	191	CLIC1_HUMAN Chloride intracellular channel protein 1 OS=Homo sapiens OX=9606 GN=CLIC1 PE=1 SV=4		CLIC1	LHIVQVVC(Carbamidomethyl[C])KK	1	CLIC1_HUMAN Chloride intracellular channel protein 1 OS=Homo sapiens OX=9606 GN=CLIC1 PE=1 SV=4	0.108024	0.108024
Carbamidomethyl[C]	P08118	107	MSMB_HUMAN Beta-microseminoprotein OS=Homo sapiens OX=9606 GN=MSMB PE=1 SV=1		MSMB	KTC(Carbamidomethyl[C])SVSEWII	1	MSMB_HUMAN Beta-microseminoprotein OS=Homo sapiens OX=9606 GN=MSMB PE=1 SV=1	0.108677	0.108677
Carbamidomethyl[C]	P31947	38	1433S_HUMAN 14-3-3 protein sigma OS=Homo sapiens OX=9606 GN=SFN PE=1 SV=1		SFN	GAVEKGEELSC(Carbamidomethyl[C])EER	1	1433S_HUMAN 14-3-3 protein sigma OS=Homo sapiens OX=9606 GN=SFN PE=1 SV=1	0.1146	0.1146
Carbamidomethyl[C]	P60981	163	DEST_HUMAN Destrin OS=Homo sapiens OX=9606 GN=DSTN PE=1 SV=3		DSTN	LGGSLIVAFEGC(Carbamidomethyl[C])PV	1	DEST_HUMAN Destrin OS=Homo sapiens OX=9606 GN=DSTN PE=1 SV=3	0.116475	0.116475
Carbamidomethyl[C]	O00233	216	PSMD9_HUMAN 26S proteasome non-ATPase regulatory subunit 9 OS=Homo sapiens OX=9606 GN=PSMD9 PE=1 SV=3		PSMD9	GLLGC(Carbamidomethyl[C])NIIPLQR	1	PSMD9_HUMAN 26S proteasome non-ATPase regulatory subunit 9 OS=Homo sapiens OX=9606 GN=PSMD9 PE=1 SV=3	0.118622	0.118622
Carbamidomethyl[C]	Q9BRA2	110	TXD17_HUMAN Thioredoxin domain-containing protein 17 OS=Homo sapiens OX=9606 GN=TXNDC17 PE=1 SV=1		TXNDC17	LVESEC(Carbamidomethyl[C])LQANLVEMLFSED	1	TXD17_HUMAN Thioredoxin domain-containing protein 17 OS=Homo sapiens OX=9606 GN=TXNDC17 PE=1 SV=1	0.123659	0.123659
Carbamidomethyl[C]	Q14508	119	WFDC2_HUMAN WAP four-disulfide core domain protein 2 OS=Homo sapiens OX=9606 GN=WFDC2 PE=1 SV=2		WFDC2	VSC(Carbamidomethyl[C])VTPNF	1	WFDC2_HUMAN WAP four-disulfide core domain protein 2 OS=Homo sapiens OX=9606 GN=WFDC2 PE=1 SV=2	0.128898	0.128898
Carbamidomethyl[C]	Q9UBR2	296	CATZ_HUMAN Cathepsin Z OS=Homo sapiens OX=9606 GN=CTSZ PE=1 SV=1		CTSZ	YNLAIEEHC(Carbamidomethyl[C])TFGDPIV	1	CATZ_HUMAN Cathepsin Z OS=Homo sapiens OX=9606 GN=CTSZ PE=1 SV=1	0.136915	0.136915
Carbamidomethyl[C]	P00367	376	DHE3_HUMAN Glutamate dehydrogenase 1, mitochondrial OS=Homo sapiens OX=9606 GN=GLUD1 PE=1 SV=2		GLUD1	AKPYEGSILEADC(Carbamidomethyl[C])DILIPAASEK	1	DHE3_HUMAN Glutamate dehydrogenase 1, mitochondrial OS=Homo sapiens OX=9606 GN=GLUD1 PE=1 SV=2	0.15356	0.15356
Carbamidomethyl[C]	P40394	124	ADH7_HUMAN All-trans-retinol dehydrogenase [NAD(+)] ADH7 OS=Homo sapiens OX=9606 GN=ADH7 PE=1 SV=2		ADH7	EC(Carbamidomethyl[C])NAC(Carbamidomethyl[C])RNPDGNLC(Carbamidomethyl[C])IR	1	ADH7_HUMAN All-trans-retinol dehydrogenase [NAD(+)] ADH7 OS=Homo sapiens OX=9606 GN=ADH7 PE=1 SV=2	0.158627	0.158627
Carbamidomethyl[C]	P40394	116	ADH7_HUMAN All-trans-retinol dehydrogenase [NAD(+)] ADH7 OS=Homo sapiens OX=9606 GN=ADH7 PE=1 SV=2		ADH7	EC(Carbamidomethyl[C])NAC(Carbamidomethyl[C])RNPDGNLC(Carbamidomethyl[C])IR	1	ADH7_HUMAN All-trans-retinol dehydrogenase [NAD(+)] ADH7 OS=Homo sapiens OX=9606 GN=ADH7 PE=1 SV=2	0.158627	0.158627
Carbamidomethyl[C]	P40394	113	ADH7_HUMAN All-trans-retinol dehydrogenase [NAD(+)] ADH7 OS=Homo sapiens OX=9606 GN=ADH7 PE=1 SV=2		ADH7	EC(Carbamidomethyl[C])NAC(Carbamidomethyl[C])RNPDGNLC(Carbamidomethyl[C])IR	1	ADH7_HUMAN All-trans-retinol dehydrogenase [NAD(+)] ADH7 OS=Homo sapiens OX=9606 GN=ADH7 PE=1 SV=2	0.158627	0.158627
Carbamidomethyl[C]	P11684	24	UTER_HUMAN Uteroglobin OS=Homo sapiens OX=9606 GN=SCGB1A1 PE=1 SV=1		SCGB1A1	EIC(Carbamidomethyl[C])PSFQR	2	UTER_HUMAN Uteroglobin OS=Homo sapiens OX=9606 GN=SCGB1A1 PE=1 SV=1	0.16418 0.167203	0.165691
Carbamidomethyl[C]	P98088	1081	MUC5A_HUMAN Mucin-5AC OS=Homo sapiens OX=9606 GN=MUC5AC PE=1 SV=4		MUC5AC	LSPSC(Carbamidomethyl[C])PDALAPKDPC(Carbamidomethyl[C])TANPFR LSPSC(Carbamidomethyl[C])PDALAPKDPC(Carbamidomethyl[C])TANPFRK	2	MUC5A_HUMAN Mucin-5AC OS=Homo sapiens OX=9606 GN=MUC5AC PE=1 SV=4	0.17 0.375902	0.272951
Carbamidomethyl[C]	P98088	1071	MUC5A_HUMAN Mucin-5AC OS=Homo sapiens OX=9606 GN=MUC5AC PE=1 SV=4		MUC5AC	LSPSC(Carbamidomethyl[C])PDALAPKDPC(Carbamidomethyl[C])TANPFR LSPSC(Carbamidomethyl[C])PDALAPKDPC(Carbamidomethyl[C])TANPFRK	2	MUC5A_HUMAN Mucin-5AC OS=Homo sapiens OX=9606 GN=MUC5AC PE=1 SV=4	0.17 0.375902	0.272951
Carbamidomethyl[C]	Q9HC84	1071	MUC5B_HUMAN Mucin-5B OS=Homo sapiens OX=9606 GN=MUC5B PE=1 SV=3		MUC5B	LSPSC(Carbamidomethyl[C])PDALAPKDPC(Carbamidomethyl[C])TANPFR LSPSC(Carbamidomethyl[C])PDALAPKDPC(Carbamidomethyl[C])TANPFRK	2	MUC5B_HUMAN Mucin-5B OS=Homo sapiens OX=9606 GN=MUC5B PE=1 SV=3	0.17 0.375902	0.272951
Carbamidomethyl[C]	Q9HC84	1061	MUC5B_HUMAN Mucin-5B OS=Homo sapiens OX=9606 GN=MUC5B PE=1 SV=3		MUC5B	LSPSC(Carbamidomethyl[C])PDALAPKDPC(Carbamidomethyl[C])TANPFR LSPSC(Carbamidomethyl[C])PDALAPKDPC(Carbamidomethyl[C])TANPFRK	2	MUC5B_HUMAN Mucin-5B OS=Homo sapiens OX=9606 GN=MUC5B PE=1 SV=3	0.17 0.375902	0.272951
Carbamidomethyl[C]	Q01469	67	FABP5_HUMAN Fatty acid-binding protein 5 OS=Homo sapiens OX=9606 GN=FABP5 PE=1 SV=3		FABP5	TTQFSC(Carbamidomethyl[C])TLGEKFEETTADGRK	1	FABP5_HUMAN Fatty acid-binding protein 5 OS=Homo sapiens OX=9606 GN=FABP5 PE=1 SV=3	0.173258	0.173258
Carbamidomethyl[C]	P04083	343	ANXA1_HUMAN Annexin A1 OS=Homo sapiens OX=9606 GN=ANXA1 PE=1 SV=2		ANXA1	MYGISLC(Carbamidomethyl[C])QAILDETKGDYEKILVALC(Carbamidomethyl[C])GGN	1	ANXA1_HUMAN Annexin A1 OS=Homo sapiens OX=9606 GN=ANXA1 PE=1 SV=2	0.176097	0.176097
Carbamidomethyl[C]	P04083	324	ANXA1_HUMAN Annexin A1 OS=Homo sapiens OX=9606 GN=ANXA1 PE=1 SV=2		ANXA1	MYGISLC(Carbamidomethyl[C])QAILDETKGDYEKILVALC(Carbamidomethyl[C])GGN	1	ANXA1_HUMAN Annexin A1 OS=Homo sapiens OX=9606 GN=ANXA1 PE=1 SV=2	0.176097	0.176097
Carbamidomethyl[C]	Q14508	103	WFDC2_HUMAN WAP four-disulfide core domain protein 2 OS=Homo sapiens OX=9606 GN=WFDC2 PE=1 SV=2		WFDC2	DQC(Carbamidomethyl[C])QVDSQC(Carbamidomethyl[C])PGQMK	2	WFDC2_HUMAN WAP four-disulfide core domain protein 2 OS=Homo sapiens OX=9606 GN=WFDC2 PE=1 SV=2	0.177608 0.330782	0.254195
Carbamidomethyl[C]	Q14508	97	WFDC2_HUMAN WAP four-disulfide core domain protein 2 OS=Homo sapiens OX=9606 GN=WFDC2 PE=1 SV=2		WFDC2	DQC(Carbamidomethyl[C])QVDSQC(Carbamidomethyl[C])PGQMK	2	WFDC2_HUMAN WAP four-disulfide core domain protein 2 OS=Homo sapiens OX=9606 GN=WFDC2 PE=1 SV=2	0.177608 0.330782	0.254195
Carbamidomethyl[C]	P05091	66	ALDH2_HUMAN Aldehyde dehydrogenase, mitochondrial OS=Homo sapiens OX=9606 GN=ALDH2 PE=1 SV=2		ALDH2	KTFPTVNPSTGEVIC(Carbamidomethyl[C])QVAEGDKEDVDKAVK	1	ALDH2_HUMAN Aldehyde dehydrogenase, mitochondrial OS=Homo sapiens OX=9606 GN=ALDH2 PE=1 SV=2	0.183394	0.183394
Carbamidomethyl[C]	P40394	59	ADH7_HUMAN All-trans-retinol dehydrogenase [NAD(+)] ADH7 OS=Homo sapiens OX=9606 GN=ADH7 PE=1 SV=2		ADH7	ILATGIC(Carbamidomethyl[C])R	1	ADH7_HUMAN All-trans-retinol dehydrogenase [NAD(+)] ADH7 OS=Homo sapiens OX=9606 GN=ADH7 PE=1 SV=2	0.206055	0.206055
Carbamidomethyl[C]	P01024	720	CO3_HUMAN Complement C3 OS=Homo sapiens OX=9606 GN=C3 PE=1 SV=2		C3	TRFISLGEAC(Carbamidomethyl[C])KK	1	CO3_HUMAN Complement C3 OS=Homo sapiens OX=9606 GN=C3 PE=1 SV=2	0.208343	0.208343
Carbamidomethyl[C]	Q15366	54	PCBP2_HUMAN Poly(rC)-binding protein 2 OS=Homo sapiens OX=9606 GN=PCBP2 PE=1 SV=1		PCBP2	INISEGNC(Carbamidomethyl[C])PER	1	PCBP2_HUMAN Poly(rC)-binding protein 2 OS=Homo sapiens OX=9606 GN=PCBP2 PE=1 SV=1	0.210066	0.210066
Carbamidomethyl[C]	Q15365	54	PCBP1_HUMAN Poly(rC)-binding protein 1 OS=Homo sapiens OX=9606 GN=PCBP1 PE=1 SV=2		PCBP1	INISEGNC(Carbamidomethyl[C])PER	1	PCBP1_HUMAN Poly(rC)-binding protein 1 OS=Homo sapiens OX=9606 GN=PCBP1 PE=1 SV=2	0.210066	0.210066
Carbamidomethyl[C]	P00558	50	PGK1_HUMAN Phosphoglycerate kinase 1 OS=Homo sapiens OX=9606 GN=PGK1 PE=1 SV=3		PGK1	FC(Carbamidomethyl[C])LDNGAK	2	PGK1_HUMAN Phosphoglycerate kinase 1 OS=Homo sapiens OX=9606 GN=PGK1 PE=1 SV=3	0.210436 0.245337	0.227886
Carbamidomethyl[C]	P67936	247	TPM4_HUMAN Tropomyosin alpha-4 chain OS=Homo sapiens OX=9606 GN=TPM4 PE=1 SV=3		TPM4	TIDDLEEKLAQAKEENVGLHQTLDQTLNELNC(Carbamidomethyl[C])I	1	TPM4_HUMAN Tropomyosin alpha-4 chain OS=Homo sapiens OX=9606 GN=TPM4 PE=1 SV=3	0.217681	0.217681
Carbamidomethyl[C]	P30084	225	ECHM_HUMAN Enoyl-CoA hydratase, mitochondrial OS=Homo sapiens OX=9606 GN=ECHS1 PE=1 SV=4		ECHS1	IC(Carbamidomethyl[C])PVETLVEEAIQC(Carbamidomethyl[C])AEK	1	ECHM_HUMAN Enoyl-CoA hydratase, mitochondrial OS=Homo sapiens OX=9606 GN=ECHS1 PE=1 SV=4	0.218737	0.218737
Carbamidomethyl[C]	P30084	213	ECHM_HUMAN Enoyl-CoA hydratase, mitochondrial OS=Homo sapiens OX=9606 GN=ECHS1 PE=1 SV=4		ECHS1	IC(Carbamidomethyl[C])PVETLVEEAIQC(Carbamidomethyl[C])AEK	1	ECHM_HUMAN Enoyl-CoA hydratase, mitochondrial OS=Homo sapiens OX=9606 GN=ECHS1 PE=1 SV=4	0.218737	0.218737
Carbamidomethyl[C]	P09622	484	DLDH_HUMAN Dihydrolipoyl dehydrogenase, mitochondrial OS=Homo sapiens OX=9606 GN=DLD PE=1 SV=2		DLD	VC(Carbamidomethyl[C])HAHPTLSEAFR	1	DLDH_HUMAN Dihydrolipoyl dehydrogenase, mitochondrial OS=Homo sapiens OX=9606 GN=DLD PE=1 SV=2	0.23006	0.23006
Carbamidomethyl[C]	O43488	214	ARK72_HUMAN Aflatoxin B1 aldehyde reductase member 2 OS=Homo sapiens OX=9606 GN=AKR7A2 PE=1 SV=3	Q8NHP1_186	AKR7A2	QVETELFPC(Carbamidomethyl[C])LR	1	ARK72_HUMAN Aflatoxin B1 aldehyde reductase member 2 OS=Homo sapiens OX=9606 GN=AKR7A2 PE=1 SV=3	0.231813	0.231813
Carbamidomethyl[C]	P03973	57	SLPI_HUMAN Antileukoproteinase OS=Homo sapiens OX=9606 GN=SLPI PE=1 SV=2		SLPI	YKKPEC(Carbamidomethyl[C])QSDWQC(Carbamidomethyl[C])PGK	2	SLPI_HUMAN Antileukoproteinase OS=Homo sapiens OX=9606 GN=SLPI PE=1 SV=2	0.234013 0.283507	0.25876
Carbamidomethyl[C]	P03973	51	SLPI_HUMAN Antileukoproteinase OS=Homo sapiens OX=9606 GN=SLPI PE=1 SV=2		SLPI	YKKPEC(Carbamidomethyl[C])QSDWQC(Carbamidomethyl[C])PGK	2	SLPI_HUMAN Antileukoproteinase OS=Homo sapiens OX=9606 GN=SLPI PE=1 SV=2	0.234013 0.283507	0.25876
Carbamidomethyl[C]	P17987	147	TCPA_HUMAN T-complex protein 1 subunit alpha OS=Homo sapiens OX=9606 GN=TCP1 PE=1 SV=1		TCP1	YINENLIVNTDELGRDC(Carbamidomethyl[C])LINAAK	1	TCPA_HUMAN T-complex protein 1 subunit alpha OS=Homo sapiens OX=9606 GN=TCP1 PE=1 SV=1	0.240206	0.240206
Carbamidomethyl[C]	Q15697	138	ZN174_HUMAN Zinc finger protein 174 OS=Homo sapiens OX=9606 GN=ZNF174 PE=1 SV=1		ZNF174	PKQWVAVC(Carbamidomethyl[C])MQGQKVLLEK	1	ZN174_HUMAN Zinc finger protein 174 OS=Homo sapiens OX=9606 GN=ZNF174 PE=1 SV=1	0.255101	0.255101
Carbamidomethyl[C]	P21796	232	VDAC1_HUMAN Voltage-dependent anion-selective channel protein 1 OS=Homo sapiens OX=9606 GN=VDAC1 PE=1 SV=2		VDAC1	YQIDPDAC(Carbamidomethyl[C])FSAK	1	VDAC1_HUMAN Voltage-dependent anion-selective channel protein 1 OS=Homo sapiens OX=9606 GN=VDAC1 PE=1 SV=2	0.255898	0.255898
Carbamidomethyl[C]	O75369	660	FLNB_HUMAN Filamin-B OS=Homo sapiens OX=9606 GN=FLNB PE=1 SV=2		FLNB	SGC(Carbamidomethyl[C])IVNNLAEFTVDPK	1	FLNB_HUMAN Filamin-B OS=Homo sapiens OX=9606 GN=FLNB PE=1 SV=2	0.272815	0.272815
Carbamidomethyl[C]	P22626	50	ROA2_HUMAN Heterogeneous nuclear ribonucleoproteins A2/B1 OS=Homo sapiens OX=9606 GN=HNRNPA2B1 PE=1 SV=2		HNRNPA2B1	LTDC(Carbamidomethyl[C])VVMRDPASKR	1	ROA2_HUMAN Heterogeneous nuclear ribonucleoproteins A2/B1 OS=Homo sapiens OX=9606 GN=HNRNPA2B1 PE=1 SV=2	0.282674	0.282674
Carbamidomethyl[C]	O75223	122	GGCT_HUMAN Gamma-glutamylcyclotransferase OS=Homo sapiens OX=9606 GN=GGCT PE=1 SV=1		GGCT	VATQEGKEITC(Carbamidomethyl[C])R	1	GGCT_HUMAN Gamma-glutamylcyclotransferase OS=Homo sapiens OX=9606 GN=GGCT PE=1 SV=1	0.285433	0.285433
Carbamidomethyl[C]	P07858	319	CATB_HUMAN Cathepsin B OS=Homo sapiens OX=9606 GN=CTSB PE=1 SV=3		CTSB	GQDHC(Carbamidomethyl[C])GIESEVVAGIPR	2	CATB_HUMAN Cathepsin B OS=Homo sapiens OX=9606 GN=CTSB PE=1 SV=3	0.287695 0.385699	0.336697
Carbamidomethyl[C]	P98088	4896	MUC5A_HUMAN Mucin-5AC OS=Homo sapiens OX=9606 GN=MUC5AC PE=1 SV=4		MUC5AC	TC(Carbamidomethyl[C])PRVEKPTC(Carbamidomethyl[C])ANGYPAVK	1	MUC5A_HUMAN Mucin-5AC OS=Homo sapiens OX=9606 GN=MUC5AC PE=1 SV=4	0.29193	0.29193
Carbamidomethyl[C]	P98088	4888	MUC5A_HUMAN Mucin-5AC OS=Homo sapiens OX=9606 GN=MUC5AC PE=1 SV=4		MUC5AC	TC(Carbamidomethyl[C])PRVEKPTC(Carbamidomethyl[C])ANGYPAVK	1	MUC5A_HUMAN Mucin-5AC OS=Homo sapiens OX=9606 GN=MUC5AC PE=1 SV=4	0.29193	0.29193
Carbamidomethyl[C]	P18065	306	IBP2_HUMAN Insulin-like growth factor-binding protein 2 OS=Homo sapiens OX=9606 GN=IGFBP2 PE=1 SV=2		IGFBP2	LIQGAPTIRGDPEC(Carbamidomethyl[C])HLFYNEQQEAR	1	IBP2_HUMAN Insulin-like growth factor-binding protein 2 OS=Homo sapiens OX=9606 GN=IGFBP2 PE=1 SV=2	0.298385	0.298385
Carbamidomethyl[C]	Q96N03	142	VTM2L_HUMAN V-set and transmembrane domain-containing protein 2-like protein OS=Homo sapiens OX=9606 GN=VSTM2L PE=1 SV=1		VSTM2L	VKPTDEGTYEC(Carbamidomethyl[C])R	1	VTM2L_HUMAN V-set and transmembrane domain-containing protein 2-like protein OS=Homo sapiens OX=9606 GN=VSTM2L PE=1 SV=1	0.314607	0.314607
Carbamidomethyl[C]	P31946	96	1433B_HUMAN 14-3-3 protein beta/alpha OS=Homo sapiens OX=9606 GN=YWHAB PE=1 SV=3		YWHAB	EKIEAELQDIC(Carbamidomethyl[C])NDVLELLDKYLIPNATQPESK	1	1433B_HUMAN 14-3-3 protein beta/alpha OS=Homo sapiens OX=9606 GN=YWHAB PE=1 SV=3	0.314672	0.314672
Carbamidomethyl[C]	P30085	20	KCY_HUMAN UMP-CMP kinase OS=Homo sapiens OX=9606 GN=CMPK1 PE=1 SV=3		CMPK1	VLGGPGAGKGTQC(Carbamidomethyl[C])AR	1	KCY_HUMAN UMP-CMP kinase OS=Homo sapiens OX=9606 GN=CMPK1 PE=1 SV=3	0.327384	0.327384
Carbamidomethyl[C]	P31930	380	QCR1_HUMAN Cytochrome b-c1 complex subunit 1, mitochondrial OS=Homo sapiens OX=9606 GN=UQCRC1 PE=1 SV=3		UQCRC1	LC(Carbamidomethyl[C])TSATESEVAR	1	QCR1_HUMAN Cytochrome b-c1 complex subunit 1, mitochondrial OS=Homo sapiens OX=9606 GN=UQCRC1 PE=1 SV=3	0.329605	0.329605
Carbamidomethyl[C]	P01024	1358	CO3_HUMAN Complement C3 OS=Homo sapiens OX=9606 GN=C3 PE=1 SV=2		C3	AKDQLTC(Carbamidomethyl[C])NKFDLK	1	CO3_HUMAN Complement C3 OS=Homo sapiens OX=9606 GN=C3 PE=1 SV=2	0.341593	0.341593
Carbamidomethyl[C]	P40926	212	MDHM_HUMAN Malate dehydrogenase, mitochondrial OS=Homo sapiens OX=9606 GN=MDH2 PE=1 SV=3		MDH2	TIIPLISQC(Carbamidomethyl[C])TPK	1	MDHM_HUMAN Malate dehydrogenase, mitochondrial OS=Homo sapiens OX=9606 GN=MDH2 PE=1 SV=3	0.347944	0.347944
Carbamidomethyl[C]	P04406	156	G3P_HUMAN Glyceraldehyde-3-phosphate dehydrogenase OS=Homo sapiens OX=9606 GN=GAPDH PE=1 SV=3		GAPDH	IISNASC(Carbamidomethyl[C])TTNC(Carbamidomethyl[C])LAPLAK	1	G3P_HUMAN Glyceraldehyde-3-phosphate dehydrogenase OS=Homo sapiens OX=9606 GN=GAPDH PE=1 SV=3	0.374288	0.374288
Carbamidomethyl[C]	P04406	152	G3P_HUMAN Glyceraldehyde-3-phosphate dehydrogenase OS=Homo sapiens OX=9606 GN=GAPDH PE=1 SV=3		GAPDH	IISNASC(Carbamidomethyl[C])TTNC(Carbamidomethyl[C])LAPLAK	1	G3P_HUMAN Glyceraldehyde-3-phosphate dehydrogenase OS=Homo sapiens OX=9606 GN=GAPDH PE=1 SV=3	0.374288	0.374288
Carbamidomethyl[C]	Q13509	303	TBB3_HUMAN Tubulin beta-3 chain OS=Homo sapiens OX=9606 GN=TUBB3 PE=1 SV=2		TUBB3	NMMAAC(Carbamidomethyl[C])DPR	1	TBB3_HUMAN Tubulin beta-3 chain OS=Homo sapiens OX=9606 GN=TUBB3 PE=1 SV=2	0.374328	0.374328
Carbamidomethyl[C]	Q3ZCM7	303	TBB8_HUMAN Tubulin beta-8 chain OS=Homo sapiens OX=9606 GN=TUBB8 PE=1 SV=2		TUBB8	NMMAAC(Carbamidomethyl[C])DPR	1	TBB8_HUMAN Tubulin beta-8 chain OS=Homo sapiens OX=9606 GN=TUBB8 PE=1 SV=2	0.374328	0.374328
Carbamidomethyl[C]	A6NNZ2	303	TBB8B_HUMAN Tubulin beta 8B OS=Homo sapiens OX=9606 GN=TUBB8B PE=1 SV=1		TUBB8B	NMMAAC(Carbamidomethyl[C])DPR	1	TBB8B_HUMAN Tubulin beta 8B OS=Homo sapiens OX=9606 GN=TUBB8B PE=1 SV=1	0.374328	0.374328
Carbamidomethyl[C]	P07437	303	TBB5_HUMAN Tubulin beta chain OS=Homo sapiens OX=9606 GN=TUBB PE=1 SV=2		TUBB	NMMAAC(Carbamidomethyl[C])DPR	1	TBB5_HUMAN Tubulin beta chain OS=Homo sapiens OX=9606 GN=TUBB PE=1 SV=2	0.374328	0.374328
Carbamidomethyl[C]	Q9BUF5	303	TBB6_HUMAN Tubulin beta-6 chain OS=Homo sapiens OX=9606 GN=TUBB6 PE=1 SV=1		TUBB6	NMMAAC(Carbamidomethyl[C])DPR	1	TBB6_HUMAN Tubulin beta-6 chain OS=Homo sapiens OX=9606 GN=TUBB6 PE=1 SV=1	0.374328	0.374328
Carbamidomethyl[C]	Q9BVA1	303	TBB2B_HUMAN Tubulin beta-2B chain OS=Homo sapiens OX=9606 GN=TUBB2B PE=1 SV=1		TUBB2B	NMMAAC(Carbamidomethyl[C])DPR	1	TBB2B_HUMAN Tubulin beta-2B chain OS=Homo sapiens OX=9606 GN=TUBB2B PE=1 SV=1	0.374328	0.374328
Carbamidomethyl[C]	Q13885	303	TBB2A_HUMAN Tubulin beta-2A chain OS=Homo sapiens OX=9606 GN=TUBB2A PE=1 SV=1		TUBB2A	NMMAAC(Carbamidomethyl[C])DPR	1	TBB2A_HUMAN Tubulin beta-2A chain OS=Homo sapiens OX=9606 GN=TUBB2A PE=1 SV=1	0.374328	0.374328
Carbamidomethyl[C]	P68371	303	TBB4B_HUMAN Tubulin beta-4B chain OS=Homo sapiens OX=9606 GN=TUBB4B PE=1 SV=1		TUBB4B	NMMAAC(Carbamidomethyl[C])DPR	1	TBB4B_HUMAN Tubulin beta-4B chain OS=Homo sapiens OX=9606 GN=TUBB4B PE=1 SV=1	0.374328	0.374328

## Sheet: PBS_human
Modification	AC	Site	Genename	Sameset AC_Site	Sameset Genename	Modified Sequences	Spectrum Count	Description	Final score	Median final score
Carbamidomethyl[C]	Q9BW30	100	TPPP3_HUMAN Tubulin polymerization-promoting protein family member 3 OS=Homo sapiens OX=9606 GN=TPPP3 PE=1 SV=1		TPPP3	SKEEAFDAIC(Carbamidomethyl[C])QLVAGKEPANVGVTK	3	TPPP3_HUMAN Tubulin polymerization-promoting protein family member 3 OS=Homo sapiens OX=9606 GN=TPPP3 PE=1 SV=1	1.36412e-06 0.00040487 0.000541725	0.00040487
Carbamidomethyl[C]	P84243	111	H33_HUMAN Histone H3.3 OS=Homo sapiens OX=9606 GN=H3-3A PE=1 SV=2		H3-3A	FQSAAIGALQEASEAYLVGLFEDTNLC(Carbamidomethyl[C])AIHAK	1	H33_HUMAN Histone H3.3 OS=Homo sapiens OX=9606 GN=H3-3A PE=1 SV=2	0.0001243	0.0001243
Carbamidomethyl[C]	P01833	257	PIGR_HUMAN Polymeric immunoglobulin receptor OS=Homo sapiens OX=9606 GN=PIGR PE=1 SV=4		PIGR	NADLQVLKPEPELVYEDLRGSVTFHC(Carbamidomethyl[C])ALGPEVANVAK GSVTFHC(Carbamidomethyl[C])ALGPEVANVAK	4	PIGR_HUMAN Polymeric immunoglobulin receptor OS=Homo sapiens OX=9606 GN=PIGR PE=1 SV=4	0.000135523 0.000546817 0.000643606 0.00409115	0.000595211
Carbamidomethyl[C]	P55072	415	TERA_HUMAN Transitional endoplasmic reticulum ATPase OS=Homo sapiens OX=9606 GN=VCP PE=1 SV=4		VCP	LADDVDLEQVANETHGHVGADLAALC(Carbamidomethyl[C])SEAALQAIR	1	TERA_HUMAN Transitional endoplasmic reticulum ATPase OS=Homo sapiens OX=9606 GN=VCP PE=1 SV=4	0.000406407	0.000406407
Carbamidomethyl[C]	P07355	133	ANXA2_HUMAN Annexin A2 OS=Homo sapiens OX=9606 GN=ANXA2 PE=1 SV=2		ANXA2	GLGTDEDSLIEIIC(Carbamidomethyl[C])SR	1	ANXA2_HUMAN Annexin A2 OS=Homo sapiens OX=9606 GN=ANXA2 PE=1 SV=2	0.0005357	0.0005357
Carbamidomethyl[C]	P53634	448	CATC_HUMAN Dipeptidyl peptidase 1 OS=Homo sapiens OX=9606 GN=CTSC PE=1 SV=2		CTSC	GTDEC(Carbamidomethyl[C])AIESIAVAATPIPKL GTDEC(Carbamidomethyl[C])AIESIAVAATPIPK RGTDEC(Carbamidomethyl[C])AIESIAVAATPIPK	3	CATC_HUMAN Dipeptidyl peptidase 1 OS=Homo sapiens OX=9606 GN=CTSC PE=1 SV=2	0.000862528 0.0503196 0.0855071	0.0503196
Carbamidomethyl[C]	P00352	50	AL1A1_HUMAN Retinal dehydrogenase 1 OS=Homo sapiens OX=9606 GN=ALDH1A1 PE=1 SV=2		ALDH1A1	KFPVFNPATEEELC(Carbamidomethyl[C])QVEEGDKEDVDKAVK	2	AL1A1_HUMAN Retinal dehydrogenase 1 OS=Homo sapiens OX=9606 GN=ALDH1A1 PE=1 SV=2	0.000902247 0.0287549	0.0148286
Carbamidomethyl[C]	P0DMV8	17	HS71A_HUMAN Heat shock 70 kDa protein 1A OS=Homo sapiens OX=9606 GN=HSPA1A PE=1 SV=1	P0DMV9_17	HSPA1A	AAAIGIDLGTTYSC(Carbamidomethyl[C])VGVFQHGK	2	HS71A_HUMAN Heat shock 70 kDa protein 1A OS=Homo sapiens OX=9606 GN=HSPA1A PE=1 SV=1	0.00124479 0.0183242	0.00978449
Carbamidomethyl[C]	Q13938	152	CAYP1_HUMAN Calcyphosin OS=Homo sapiens OX=9606 GN=CAPS PE=1 SV=2		CAPS	LGLVLDQAEAEGVC(Carbamidomethyl[C])R LGLVLDQAEAEGVC(Carbamidomethyl[C])RK	3	CAYP1_HUMAN Calcyphosin OS=Homo sapiens OX=9606 GN=CAPS PE=1 SV=2	0.00131571 0.00384278 0.00519624	0.00384278
Carbamidomethyl[C]	P01833	40	PIGR_HUMAN Polymeric immunoglobulin receptor OS=Homo sapiens OX=9606 GN=PIGR PE=1 SV=4		PIGR	KSPIFGPEEVNSVEGNSVSITC(Carbamidomethyl[C])YYPPTSVNR	3	PIGR_HUMAN Polymeric immunoglobulin receptor OS=Homo sapiens OX=9606 GN=PIGR PE=1 SV=4	0.00176426 0.00187826 0.00243185	0.00187826
Carbamidomethyl[C]	P01833	64	PIGR_HUMAN Polymeric immunoglobulin receptor OS=Homo sapiens OX=9606 GN=PIGR PE=1 SV=4		PIGR	GGC(Carbamidomethyl[C])ITLISSEGYVSSK	1	PIGR_HUMAN Polymeric immunoglobulin receptor OS=Homo sapiens OX=9606 GN=PIGR PE=1 SV=4	0.00235502	0.00235502
Carbamidomethyl[C]	P01833	152	PIGR_HUMAN Polymeric immunoglobulin receptor OS=Homo sapiens OX=9606 GN=PIGR PE=1 SV=4		PIGR	TVTINC(Carbamidomethyl[C])PFKTENAQK TVTINC(Carbamidomethyl[C])PFKTENAQKR TVTINC(Carbamidomethyl[C])PFK	7	PIGR_HUMAN Polymeric immunoglobulin receptor OS=Homo sapiens OX=9606 GN=PIGR PE=1 SV=4	0.00470165 0.00931279 0.0957349 0.0963635 0.145155 0.166387 0.213632	0.0963635
Carbamidomethyl[C]	P11142	17	HSP7C_HUMAN Heat shock cognate 71 kDa protein OS=Homo sapiens OX=9606 GN=HSPA8 PE=1 SV=1		HSPA8	GPAVGIDLGTTYSC(Carbamidomethyl[C])VGVFQHGK	1	HSP7C_HUMAN Heat shock cognate 71 kDa protein OS=Homo sapiens OX=9606 GN=HSPA8 PE=1 SV=1	0.00714423	0.00714423
Carbamidomethyl[C]	O60635	200	TSN1_HUMAN Tetraspanin-1 OS=Homo sapiens OX=9606 GN=TSPAN1 PE=1 SV=2		TSPAN1	AHDQKVEGC(Carbamidomethyl[C])FNQLLYDIR	2	TSN1_HUMAN Tetraspanin-1 OS=Homo sapiens OX=9606 GN=TSPAN1 PE=1 SV=2	0.00724782 0.0200546	0.0136512
Carbamidomethyl[C]	P01833	279	PIGR_HUMAN Polymeric immunoglobulin receptor OS=Homo sapiens OX=9606 GN=PIGR PE=1 SV=4		PIGR	QSSGENC(Carbamidomethyl[C])DVVVNTLGK QSSGENC(Carbamidomethyl[C])DVVVNTLGKR	2	PIGR_HUMAN Polymeric immunoglobulin receptor OS=Homo sapiens OX=9606 GN=PIGR PE=1 SV=4	0.0083875 0.0393154	0.0238514
Carbamidomethyl[C]	P30044	100	PRDX5_HUMAN Peroxiredoxin-5, mitochondrial OS=Homo sapiens OX=9606 GN=PRDX5 PE=1 SV=4		PRDX5	KGVLFGVPGAFTPGC(Carbamidomethyl[C])SK GVLFGVPGAFTPGC(Carbamidomethyl[C])SK	3	PRDX5_HUMAN Peroxiredoxin-5, mitochondrial OS=Homo sapiens OX=9606 GN=PRDX5 PE=1 SV=4	0.00869667 0.148977 0.193088	0.148977
Carbamidomethyl[C]	P09341	69	GROA_HUMAN Growth-regulated alpha protein OS=Homo sapiens OX=9606 GN=CXCL1 PE=1 SV=1		CXCL1	SPGPHC(Carbamidomethyl[C])AQTEVIATLK	1	GROA_HUMAN Growth-regulated alpha protein OS=Homo sapiens OX=9606 GN=CXCL1 PE=1 SV=1	0.0102839	0.0102839
Carbamidomethyl[C]	Q13509	12	TBB3_HUMAN Tubulin beta-3 chain OS=Homo sapiens OX=9606 GN=TUBB3 PE=1 SV=2		TUBB3	EIVHIQAGQC(Carbamidomethyl[C])GNQIGAK	1	TBB3_HUMAN Tubulin beta-3 chain OS=Homo sapiens OX=9606 GN=TUBB3 PE=1 SV=2	0.0127597	0.0127597
Carbamidomethyl[C]	P07437	12	TBB5_HUMAN Tubulin beta chain OS=Homo sapiens OX=9606 GN=TUBB PE=1 SV=2		TUBB	EIVHIQAGQC(Carbamidomethyl[C])GNQIGAK	1	TBB5_HUMAN Tubulin beta chain OS=Homo sapiens OX=9606 GN=TUBB PE=1 SV=2	0.0127597	0.0127597
Carbamidomethyl[C]	Q9BVA1	12	TBB2B_HUMAN Tubulin beta-2B chain OS=Homo sapiens OX=9606 GN=TUBB2B PE=1 SV=1		TUBB2B	EIVHIQAGQC(Carbamidomethyl[C])GNQIGAK	1	TBB2B_HUMAN Tubulin beta-2B chain OS=Homo sapiens OX=9606 GN=TUBB2B PE=1 SV=1	0.0127597	0.0127597
Carbamidomethyl[C]	Q13885	12	TBB2A_HUMAN Tubulin beta-2A chain OS=Homo sapiens OX=9606 GN=TUBB2A PE=1 SV=1		TUBB2A	EIVHIQAGQC(Carbamidomethyl[C])GNQIGAK	1	TBB2A_HUMAN Tubulin beta-2A chain OS=Homo sapiens OX=9606 GN=TUBB2A PE=1 SV=1	0.0127597	0.0127597
Carbamidomethyl[C]	P68371	12	TBB4B_HUMAN Tubulin beta-4B chain OS=Homo sapiens OX=9606 GN=TUBB4B PE=1 SV=1		TUBB4B	EIVHIQAGQC(Carbamidomethyl[C])GNQIGAK	1	TBB4B_HUMAN Tubulin beta-4B chain OS=Homo sapiens OX=9606 GN=TUBB4B PE=1 SV=1	0.0127597	0.0127597
Carbamidomethyl[C]	P55072	572	TERA_HUMAN Transitional endoplasmic reticulum ATPase OS=Homo sapiens OX=9606 GN=VCP PE=1 SV=4		VCP	QAAPC(Carbamidomethyl[C])VLFFDELDSIAK	2	TERA_HUMAN Transitional endoplasmic reticulum ATPase OS=Homo sapiens OX=9606 GN=VCP PE=1 SV=4	0.0168409 0.333467	0.175154
Carbamidomethyl[C]	P30044	204	PRDX5_HUMAN Peroxiredoxin-5, mitochondrial OS=Homo sapiens OX=9606 GN=PRDX5 PE=1 SV=4		PRDX5	ALNVEPDGTGLTC(Carbamidomethyl[C])SLAPNIISQL	2	PRDX5_HUMAN Peroxiredoxin-5, mitochondrial OS=Homo sapiens OX=9606 GN=PRDX5 PE=1 SV=4	0.0184467 0.0653332	0.0418899
Carbamidomethyl[C]	P06733	389	ENOA_HUMAN Alpha-enolase OS=Homo sapiens OX=9606 GN=ENO1 PE=1 SV=2		ENO1	SGETEDTFIADLVVGLC(Carbamidomethyl[C])TGQIK	1	ENOA_HUMAN Alpha-enolase OS=Homo sapiens OX=9606 GN=ENO1 PE=1 SV=2	0.0254354	0.0254354
Carbamidomethyl[C]	P09104	389	ENOG_HUMAN Gamma-enolase OS=Homo sapiens OX=9606 GN=ENO2 PE=1 SV=3		ENO2	SGETEDTFIADLVVGLC(Carbamidomethyl[C])TGQIK	1	ENOG_HUMAN Gamma-enolase OS=Homo sapiens OX=9606 GN=ENO2 PE=1 SV=3	0.0254354	0.0254354
Carbamidomethyl[C]	P62873	25	GBB1_HUMAN Guanine nucleotide-binding protein G(I)/G(S)/G(T) subunit beta-1 OS=Homo sapiens OX=9606 GN=GNB1 PE=1 SV=3		GNB1	KAC(Carbamidomethyl[C])ADATLSQITNNIDPVGR	1	GBB1_HUMAN Guanine nucleotide-binding protein G(I)/G(S)/G(T) subunit beta-1 OS=Homo sapiens OX=9606 GN=GNB1 PE=1 SV=3	0.0287443	0.0287443
Carbamidomethyl[C]	P00450	534	CERU_HUMAN Ceruloplasmin OS=Homo sapiens OX=9606 GN=CP PE=1 SV=1		CP	EVGPTNADPVC(Carbamidomethyl[C])LAK	1	CERU_HUMAN Ceruloplasmin OS=Homo sapiens OX=9606 GN=CP PE=1 SV=1	0.0368118	0.0368118
Carbamidomethyl[C]	P01833	110	PIGR_HUMAN Polymeric immunoglobulin receptor OS=Homo sapiens OX=9606 GN=PIGR PE=1 SV=4		PIGR	C(Carbamidomethyl[C])GLGINSR	1	PIGR_HUMAN Polymeric immunoglobulin receptor OS=Homo sapiens OX=9606 GN=PIGR PE=1 SV=4	0.0512077	0.0512077
Carbamidomethyl[C]	P17066	308	HSP76_HUMAN Heat shock 70 kDa protein 6 OS=Homo sapiens OX=9606 GN=HSPA6 PE=1 SV=2		HSPA6	ARFEELC(Carbamidomethyl[C])SDLFR	2	HSP76_HUMAN Heat shock 70 kDa protein 6 OS=Homo sapiens OX=9606 GN=HSPA6 PE=1 SV=2	0.0664999 0.189754	0.128127
Carbamidomethyl[C]	P0DMV8	306	HS71A_HUMAN Heat shock 70 kDa protein 1A OS=Homo sapiens OX=9606 GN=HSPA1A PE=1 SV=1	P0DMV9_306	HSPA1A	ARFEELC(Carbamidomethyl[C])SDLFR	2	HS71A_HUMAN Heat shock 70 kDa protein 1A OS=Homo sapiens OX=9606 GN=HSPA1A PE=1 SV=1	0.0664999 0.189754	0.128127
Carbamidomethyl[C]	Q99497	53	PARK7_HUMAN Parkinson disease protein 7 OS=Homo sapiens OX=9606 GN=PARK7 PE=1 SV=2		PARK7	DVVIC(Carbamidomethyl[C])PDASLEDAKK	2	PARK7_HUMAN Parkinson disease protein 7 OS=Homo sapiens OX=9606 GN=PARK7 PE=1 SV=2	0.0695812 0.140909	0.105245
Carbamidomethyl[C]	P52272	694	HNRPM_HUMAN Heterogeneous nuclear ribonucleoprotein M OS=Homo sapiens OX=9606 GN=HNRNPM PE=1 SV=3		HNRNPM	GC(Carbamidomethyl[C])GVVKFESPEVAER	1	HNRPM_HUMAN Heterogeneous nuclear ribonucleoprotein M OS=Homo sapiens OX=9606 GN=HNRNPM PE=1 SV=3	0.0763468	0.0763468
Carbamidomethyl[C]	P01833	220	PIGR_HUMAN Polymeric immunoglobulin receptor OS=Homo sapiens OX=9606 GN=PIGR PE=1 SV=4		PIGR	LSDAGQYLC(Carbamidomethyl[C])QAGDDSNSNKK	2	PIGR_HUMAN Polymeric immunoglobulin receptor OS=Homo sapiens OX=9606 GN=PIGR PE=1 SV=4	0.11035 0.229837	0.170094
Carbamidomethyl[C]	P09211	48	GSTP1_HUMAN Glutathione S-transferase P OS=Homo sapiens OX=9606 GN=GSTP1 PE=1 SV=2		GSTP1	ASC(Carbamidomethyl[C])LYGQLPK	2	GSTP1_HUMAN Glutathione S-transferase P OS=Homo sapiens OX=9606 GN=GSTP1 PE=1 SV=2	0.134782 0.29368	0.214231
Carbamidomethyl[C]	P40925	137	MDHC_HUMAN Malate dehydrogenase, cytoplasmic OS=Homo sapiens OX=9606 GN=MDH1 PE=1 SV=4		MDH1	VIVVGNPANTNC(Carbamidomethyl[C])LTASK	1	MDHC_HUMAN Malate dehydrogenase, cytoplasmic OS=Homo sapiens OX=9606 GN=MDH1 PE=1 SV=4	0.151549	0.151549
Carbamidomethyl[C]	P08133	114	ANXA6_HUMAN Annexin A6 OS=Homo sapiens OX=9606 GN=ANXA6 PE=1 SV=3		ANXA6	DAISGIGTDEKC(Carbamidomethyl[C])LIEILASR	2	ANXA6_HUMAN Annexin A6 OS=Homo sapiens OX=9606 GN=ANXA6 PE=1 SV=3	0.158204 0.199983	0.179093
Carbamidomethyl[C]	Q9HC84	783	MUC5B_HUMAN Mucin-5B OS=Homo sapiens OX=9606 GN=MUC5B PE=1 SV=3		MUC5B	LSC(Carbamidomethyl[C])LGASLQK	1	MUC5B_HUMAN Mucin-5B OS=Homo sapiens OX=9606 GN=MUC5B PE=1 SV=3	0.208683	0.208683
Carbamidomethyl[C]	P80188	107	NGAL_HUMAN Neutrophil gelatinase-associated lipocalin OS=Homo sapiens OX=9606 GN=LCN2 PE=1 SV=2		LCN2	TFVPGC(Carbamidomethyl[C])QPGEFTLGNIK	2	NGAL_HUMAN Neutrophil gelatinase-associated lipocalin OS=Homo sapiens OX=9606 GN=LCN2 PE=1 SV=2	0.21186 0.30828	0.26007
Carbamidomethyl[C]	Q08380	561	LG3BP_HUMAN Galectin-3-binding protein OS=Homo sapiens OX=9606 GN=LGALS3BP PE=1 SV=1		LGALS3BP	STSSFPC(Carbamidomethyl[C])PAGHFNGFR	1	LG3BP_HUMAN Galectin-3-binding protein OS=Homo sapiens OX=9606 GN=LGALS3BP PE=1 SV=1	0.216744	0.216744
Carbamidomethyl[C]	Q9UJ72	111	ANX10_HUMAN Annexin A10 OS=Homo sapiens OX=9606 GN=ANXA10 PE=1 SV=3		ANXA10	GVGTDENC(Carbamidomethyl[C])LIEILASR	1	ANX10_HUMAN Annexin A10 OS=Homo sapiens OX=9606 GN=ANXA10 PE=1 SV=3	0.222204	0.222204
Carbamidomethyl[C]	Q14764	59	MVP_HUMAN Major vault protein OS=Homo sapiens OX=9606 GN=MVP PE=1 SV=4		MVP	HYC(Carbamidomethyl[C])TVANPVSR	1	MVP_HUMAN Major vault protein OS=Homo sapiens OX=9606 GN=MVP PE=1 SV=4	0.263319	0.263319
Carbamidomethyl[C]	P00751	191	CFAB_HUMAN Complement factor B OS=Homo sapiens OX=9606 GN=CFB PE=1 SV=2		CFB	LEDSVTYHC(Carbamidomethyl[C])SR	2	CFAB_HUMAN Complement factor B OS=Homo sapiens OX=9606 GN=CFB PE=1 SV=2	0.29584 0.374623	0.335232
Carbamidomethyl[C]	Q9UKU0	336	ACSL6_HUMAN Long-chain-fatty-acid--CoA ligase 6 OS=Homo sapiens OX=9606 GN=ACSL6 PE=1 SV=4		ACSL6	VIQSVVYC(Carbamidomethyl[C])HGGRVGFFQGDIR	1	ACSL6_HUMAN Long-chain-fatty-acid--CoA ligase 6 OS=Homo sapiens OX=9606 GN=ACSL6 PE=1 SV=4	0.321986	0.321986
Carbamidomethyl[C]	P06733	357	ENOA_HUMAN Alpha-enolase OS=Homo sapiens OX=9606 GN=ENO1 PE=1 SV=2		ENO1	VNQIGSVTESIQAC(Carbamidomethyl[C])K	1	ENOA_HUMAN Alpha-enolase OS=Homo sapiens OX=9606 GN=ENO1 PE=1 SV=2	0.332165	0.332165
